# Supplementary material for: Physician agreement on the diagnosis of sepsis in the intensive care unit: estimation of concordance and analysis of underlying factors in a multicenter cohort
Source: J Intensive Care. 2019 Feb 21;7:13. doi: 10.1186/s40560-019-0368-2 (PMC6383290; doi:10.1186/s40560-019-0368-2)
Supplement: Supplementary file 2 — Line Data File. (XLS 425 kb) [file 40560_2019_368_MOESM2_ESM.xls]

## Sheet: LINE DATA
Primary Key	id	Hospital	Source.of.Admission	Ventilator	Inotropes/vasopressors (Yes/No)	Inotropes/vasopressors (identity)	Death	Sex	Age	Race	ICU.LoS	Hospital.LOS	# SIRS.criteria	APACHE.Type	APACHE.Score	SOFA.Score	SOFA.Resp	SOFA.Coag	SOFA.Liver	SOFA.Cardiovascular	SOFA.CNS	SOFA.Renal	Imaging.Finding	Physician.Comments	Infection.Site	Respiratory tract (non lung)	Pneumonia?	Abdominal	Urinary Tract	Other site	infection site not identified	Positive.Culture.Results	positive blood culture?	Antimicrobials.during.ICU.stay	Antimicrobial.Regimen	Sepsis.Event.Within.7Days.ICU	Sepsis.Event.Organism	WBC.Max	priKey	WBC.Min	pH.Type	pH	Glucose.Min	Glucose.Max	Lactate.Type	Lactate.Level	CRP.Level	PCT	log2.PCT
199	IXP-H6-001	H6	ICU from ED	No	Yes	Norepinephrine	No	male	68	Black	14.62	14.75	3	APACHE III w/o motor score	22	0	2 - P/F-ratio <300	0 - Platelets > 150	0 - Bilirubin <1.2	3 - Dopa >5 or Epi/Norepi <=0.1	3 - GCS 6-9	2 - creatinine 2.0-3.4	Abd or Pelvic CT obtained?: Inv A: No, Inv B: Yes; Other imaging obtained: Inv A: CT head, Inv B: CT dissection protocol, CT head, MRI head	Investigator A: Almost certainly bacterial meningitis given CSF studies with 410 WBC (66% polys) despite negative culture; Investigator B: patient treated for bacterial meningitis	Initial impression positive for infection: Central Nervous System,	O	O	O	O	yes	O		no	Yes, within 24 hours of ICU admission and/or during ICU admission.	Vancomycin[start: -0 Hours; stop: -0 Hours]; [start: 1 Hours; stop: 1 Hours]; [start: 14 Hours; stop: 10 Days, 1 Hours]; Ceftriaxone[start: 9 Hours; stop: 10 Days, 8 Hours];	No		16.4	199	16.4	Arterial	7.39	142	142	Serum	8.2	NA	6.02	2.59
200	IXP-H6-002	H6	ICU from ED	Yes	No	none given	Yes	male	34	Black	16.29	16.38	2	APACHE III w/o motor score	21	0	NA	0 - Platelets > 150	0 - Bilirubin <1.2	0 - MAP >=70 mm Hg	Not available	1 - creatinine 1.2-1.9	CXR evidence of pneumonia: Inv A: Yes, Inv B: Yes; Other imaging obtained: Inv A: Brain imaging for stroke, Inv B: CT Angiogram head, XR abdomen, CT head	Investigator A: Patient transferred to Grady neuroICU for acute stroke, SIRS+, developed abnormal CXR with positive culture (MSSA) treated with antibiotics. Ultimately died of neurological complications.; Investigator B: Patient admitted with brainstem hemorrhage started on antibiotic for MSSA pneumonia.	Not identified at Initial Evaluation.	O	O	O	O	O	yes	Location of Infectious agent: BAL; Staphylococcus aureus (Identified 2 days, 10 hours after ICU admit); .	no	YES.	Vancomycin[start: 3 Days, 14 Hours; stop: 4 Days, 8 Hours]; [start: 5 Days, 11 Hours; stop: 6 Days, 11 Hours]; [start: 6 Days, 19 Hours; stop: 7 Days, 10 Hours]; Piperacillin/Tazobactam[start: 3 Days, 12 Hours; stop: 4 Days, 7 Hours]; [start: 5 Days, 12 Hours; stop: 7 Days, 12 Hours]; Cefepime[start: 10 Days, 14 Hours; stop: 11 Days, 23 Hours];	No		8.3	200	8.3	Arterial	7.33	79	79	Unknown	NA	NA	5.1	2.35
201	IXP-H6-003	H6	ICU from ED	Yes	No	none given	No	male	75	Black	14.67	14.75	2	APACHE III w/o motor score	66	11	3 - P/F-ratio <200 and respiratory support	1 - Platelets < 150	0 - Bilirubin <1.2	1 - MAP <70 mm Hg	3 - GCS 6-9	3 - creatinine 3.5-4.9 or urine output <500	CXR evidence of pneumonia: Inv A: No, Inv B: Yes, Inv C: Yes; Abd or Pelvic CT obtained? Inv A: No, Inv B: Yes, Inv C: Yes; Other imaging obtained: Inv A: Several X-ray and CT studies for general ICU care, Inv B: CT brain, MRI cervical spine, Inv C: head CT and MRI	Investigator A: 75yo M with multiple chronic conditions fell at rehab and suffered SAH, ICH and C5/C6+ skull fractures. No evidence of infection or sepsis.; Investigator B: Patient admitted from rehab SLP fall with SAH, intraparenchymal hemorrhage. Possible LLL pneumonia but not given abx and culture C/W possible colonization.; Investigator C: Patient admitted with head trauma and pulmonary infil…	Not identified at Initial Evaluation.	O	O	O	O	O	yes	Location of Infectious agent: BAL; Pseudomonas aeruginosa (Identified 2 days, 11 hours after ICU admit); .	no	Yes, within 24 hours of ICU admission and/or during ICU admission.	cefazolin[start: 1 Hours; stop: 1 Days, 3 Hours];	Yes	Pseudomonas aeruginosa	6.8	201	6.1	Arterial	7.4	95	106	Serum	2	NA	0.83	-0.27
202	IXP-H6-004	H6	ICU from ED	No	No	none given	No	male	50	White	4.38	4.38	2	APACHE III w/o motor score	36	NA	NA	0 - Platelets > 150	0 - Bilirubin <1.2	0 - MAP >=70 mm Hg	0 - GCS 15	1 - creatinine 1.2-1.9	Chest CT findings of pneumonia: Inv A: No, Inv B: Yes; Abd or Pelvic CT obtained?: Inv A: No, Inv B: Yes;	Investigator A: CARDIOGENIC SHOCK; Investigator B: PATIENT ADMITTED WITH CP, HYPOTENSION, BRADYCARDIA SECONDARY TO PRESUMED CARDIOGENIC SHOCK	Not identified at Initial Evaluation.	O	O	O	O	O	yes	Strep-pneumo Urine Antigen Test ordered, result: Legionella Urine Antigen ordered, result:	no	Yes, within 24 hours of ICU admission and/or during ICU admission.	Vancomycin[start: 2 Hours; stop: 2 Hours];	No		16.7	202	11	Venous	7.26	137	137	Serum	2.6	NA	0.02	-5.64
203	IXP-H6-005	H6	ICU from ED	No	Yes	Epinephrine	No	male	68	Black	0.83	0.88	2	APACHE III w/o motor score	30	NA	NA	0 - Platelets > 150	NA	0 - MAP >=70 mm Hg	Not available	1 - creatinine 1.2-1.9	Other imaging obtained: Inv A: Renal ultrasound, Inv B: Retroperitoneal ultrasound	Investigator A: Anaphylactic shock; Investigator B: Anaphylactic shock	Not identified at Initial Evaluation.	O	O	O	O	O	yes	Legionella Urine Antigen ordered, result:	no	No	NA	No		12.9	203	9.8	NA	NA	NA	NA	Serum	3.2	NA	2.6	1.38
204	IXP-H6-006	H6	ICU from ED	Yes	No	none given	No	male	65	White	2.12	2.12	2	APACHE III w/o motor score	31	0	1 - P/F-ratio <400	0 - Platelets > 150	0 - Bilirubin <1.2	0 - MAP >=70 mm Hg	0 - GCS 15	0 - creatinine <1.2	Other imaging obtained: Inv A: CT Head, Inv B: CT head	Investigator A: 64yo male with COPD,H/O hepatitis and pancreatitis, homeless, admitted with cough and malaise and fever, infiltrate on CXR and CT, likely aspiration, treated clinically as aspiration pneumonia, documented on discharge summary.; Investigator B: Patient found down and admitted with aspiration pneumonia.	Initial impression positive for infection: Pneumonia,	O	yes	O	O	O	O		no	Yes, within 24 hours of ICU admission and/or during ICU admission.	Piperacillin/Tazobactam[start: -0 Hours; stop: -0 Hours]; [start: 1 Days, 16 Hours; stop: 1 Days, 22 Hours];	No		15.4	204	15.4	Venous	7.33	108	108	Serum	3.3	NA	0.02	-5.64
205	IXP-H6-007	H6	ICU from ED	No	No	none given	No	male	38	White	6.08	6.17	2	APACHE III w/o motor score	40	NA	NA	0 - Platelets > 150	1 - Bilirubin 1.2-1.99	0 - MAP >=70 mm Hg	2 - GCS 10-12	0 - creatinine <1.2	CXR evidence of pneumonia: Inv A: No, Inv B: Yes; Abd or Pelvic CT obtained?: Inv A: Yes, Inv B: Yes; Other imaging obtained: Inv A: CT Lower extremities, Inv B: 0	Investigator A: 38yo male admitted with head trauma and brain hemorrhage, SIRS but no evidence of infection.; Investigator B: Patient admitted with subdural hematoma, TBI and left temporal fracture.	Not identified at Initial Evaluation.	O	O	O	O	O	yes		no	No	NA	No		16.1	205	11.6	Venous	7.3	106	106	Serum	1.2	NA	0.02	-5.64
206	IXP-H3-001	H3	ICU from ED	No	No	none given	No	male	40	Asian	4.62	8.75	4	APACHE III w/o motor score	52	3	1 - P/F-ratio <400	0 - Platelets > 150	0 - Bilirubin <1.2	1 - MAP <70 mm Hg	0 - GCS 15	1 - creatinine 1.2-1.9	CXR evidence of pneumonia: Inv A: Yes, Inv B: Yes; Chest CT findings of pneumonia: Inv A: Yes, Inv B: Yes;	Investigator A: infiltrates on CAT scan chest. Clinical symptoms improved after antibiotics; Investigator B: Upper abdomen visualized on chest CT without any clear abnormalities.	Initial impression positive for infection: Pneumonia,	O	yes	O	O	O	O		no	Yes, within 24 hours of ICU admission and/or during ICU admission.	Azithromycin[start: -0 Hours; stop: 2 Days, 10 Hours]; Piperacillin/Tazobactam[start: -2 Hours; stop: 6 Days, 7 Hours]; linezolid[start: -2 Hours; stop: 6 Days, 2 Hours]; moxifloxacin[start: 6 Days, 2 Hours; stop: 8 Days, 19 Hours];	No		18.28	206	10.78	Venous	7.57	125	205	Whole	2.1	NA	NA	NA
207	IXP-H3-002	H3	ICU from ED	No	Yes	Norepinephrine	No	male	76	White	1.38	2.67	2	APACHE III w/o motor score	32	NA	NA	0 - Platelets > 150	0 - Bilirubin <1.2	1 - MAP <70 mm Hg	0 - GCS 15	0 - creatinine <1.2	Other imaging obtained: Inv A: CT Brain, Inv B: CT head	Investigator A: Influenza causing septic shock.; Investigator B: Influenza B positive.	Initial impression positive for infection: Other, influenza infection	yes	O	O	O	O	O	Respiratory Viral Tests ordered: FLU - PCR, result: Influenza B	no	Yes, within 24 hours of ICU admission and/or during ICU admission.	oseltamavir[start: -5 Hours; stop: 2 Days, 3 Hours];	No		3.97	207	3.31	NA	NA	NA	NA	Unknown	NA	NA	0.3	-1.74
208	IXP-H3-003	H3	PACU	No	No	none given	No	male	42	White	2.21	4.21	2	APACHE III w/o motor score	16	NA	NA	1 - Platelets < 150	NA	0 - MAP >=70 mm Hg	0 - GCS 15	Not available	Other imaging obtained: Inv A: MRI Brain, Inv B: MRI Head	Investigator A: Brain Tumor; Investigator B: s/p R parietal craniotomy for an interventricular choroid plexsus papilloma removal	Not identified at Initial Evaluation.	O	O	O	O	O	yes		no	Yes, within 24 hours of ICU admission and/or during ICU admission.	cefazolin[start: 0 Hours; stop: 17 Hours];	No		7.19	208	6.37	NA	NA	NA	NA	Unknown	NA	NA	0.02	-5.64
209	IXP-H3-004	H3	Floor	No	No	none given	No	female	62	White	1.62	2.17	2	APACHE III w/o motor score	46	2	0 - P/F-ratio >400	0 - Platelets > 150	0 - Bilirubin <1.2	1 - MAP <70 mm Hg	0 - GCS 15	1 - creatinine 1.2-1.9	Chest CT findings of pneumonia: Inv A: Yes, Inv B: No;	Investigator A: Aortic valve replacement. \n complicated by complete heart block requiring pacemaker.; Investigator B: Patient with severe AS with TAVR.	Not identified at Initial Evaluation.	O	O	O	O	O	yes		no	No	NA	No		13.3	209	9.17	NA	NA	389	389	Unknown	NA	NA	0.28	-1.84
210	IXP-H3-005	H3	Other Hospital/ICU	Yes	No	none given	No	female	65	White	2.79	6	2	APACHE III w/o motor score	29	2	1 - P/F-ratio <400	0 - Platelets > 150	0 - Bilirubin <1.2	1 - MAP <70 mm Hg	0 - GCS 15	0 - creatinine <1.2	Other imaging obtained: Inv A: Neck, Inv B: CT Neck	Investigator A: Influenza A infection; Investigator B: Influenza A Positive	Initial impression positive for infection: Pneumonia,Other, positive influenza A	O	yes	O	O	O	O	Respiratory Viral Tests ordered: FLU - PCR, result: Influenza A (any type)	no	Yes, within 24 hours of ICU admission and/or during ICU admission.	oseltamavir[start: 13 Hours; stop: 2 Days, 19 Hours];	No		8.14	210	6.66	Venous	7.48	187	187	Whole	1.1	NA	0.02	-5.64
211	IXP-H3-006	H3	Other Hospital/ICU	No	No	none given	No	female	20	White	1.25	3.04	3	APACHE III w/o motor score	46	4	3 - P/F-ratio <200 and respiratory support	0 - Platelets > 150	0 - Bilirubin <1.2	1 - MAP <70 mm Hg	0 - GCS 15	0 - creatinine <1.2	CXR evidence of pneumonia: Inv A: No, Inv B: Yes;	Investigator A: Cystic Fibrosis exacerbation, with Pseudomona in sputum cultures.; Investigator B: Cystic fibrosis. ‘ë_„_Increased infiltrates on CXR.	Initial impression positive for infection: Pneumonia,	O	yes	O	O	O	O		no	Yes, within 24 hours of ICU admission and/or during ICU admission.	bactrim[start: 5 Hours; stop: 3 Days, 1 Hours]; Azithromycin[start: 1 Days, 6 Hours; stop: 3 Days, 1 Hours]; tobramycin[start: 17 Hours; stop: 3 Days, 1 Hours]; ciprofloxacin[start: 1 Days, 2 Hours; stop: 3 Days, 1 Hours];	No		7.42	211	6.37	NA	NA	212	212	Unknown	NA	NA	0.19	-2.4
212	IXP-H3-007	H3	ICU from ED	No	No	none given	No	male	65	Black	0.67	8.25	2	APACHE III w/o motor score	89	NA	NA	1 - Platelets < 150	0 - Bilirubin <1.2	0 - MAP >=70 mm Hg	0 - GCS 15	4 - >5.0 or urine output <200	NA	Investigator A: Pulmonary embolism with infarction.; Investigator B: Patient had a segmental infiltrate due to PE.	Not identified at Initial Evaluation.	O	O	O	O	O	yes		no	No	NA	NA		13.89	212	10.49	NA	NA	133	133	Whole	2	NA	1.85	0.89
213	IXP-H3-009	H3	ICU from ED	No	No	none given	No	female	27	Black	0.38	0.62	2	APACHE III w/o motor score	38	2	2 - P/F-ratio <300	0 - Platelets > 150	0 - Bilirubin <1.2	0 - MAP >=70 mm Hg	0 - GCS 15	0 - creatinine <1.2	NA	Investigator A: asthma exacerbation; Investigator B: Asthma exacerbation	Not identified at Initial Evaluation.	O	O	O	O	O	yes		no	No	NA	No		10.66	213	10.66	NA	NA	NA	NA	Unknown	NA	NA	0.02	-5.64
214	IXP-H3-010	H3	Floor	No	No	none given	No	female	32	White	2.08	14.33	2	APACHE III w/o motor score	47	4	4 - P/F-ratio <100 and respiratory support	0 - Platelets > 150	0 - Bilirubin <1.2	0 - MAP >=70 mm Hg	0 - GCS 15	0 - creatinine <1.2	NA	Investigator A: Cystic fibrosis exacerbation with Staphylococcus aureus.; Investigator B: CF exacerbation. ‘ë_„_MRSA in sputum	Initial impression positive for infection: Pneumonia,	O	yes	O	O	O	O	Location of Infectious agent: Sputum; Staphylococcus aureus methicillin resistant (MRSA) (Identified 1 days, 22 hours after ICU admit); .	no	Yes, within 24 hours of ICU admission and/or during ICU admission.	ceftazidime[start: -7 Hours; stop: 7 Days, 21 Hours]; bactrim[start: -7 Hours; stop: 2 Days, 2 Hours]; [start: 8 Days, 21 Hours; stop: 11 Days, 18 Hours]; tobramycin[start: 18 Hours; stop: 7 Days, 21 Hours];	No		20.14	214	20.14	NA	NA	NA	NA	Unknown	NA	NA	2.09	1.06
215	IXP-H3-011	H3	PACU	Yes	Yes	Norepinephrine	No	male	72	Black	3.71	63.96	3	APACHE III w/o motor score	93	NA	3 - P/F-ratio <200 and respiratory support	3 - Platelets < 50	2 - Bilirubin 2.0-5.99	Not available	2 - GCS 10-12	4 - >5.0 or urine output <200	Abd or Pelvic CT obtained?: Inv A: Yes, Inv B: No;	Investigator A: Peritonitis,bladder and prostate infection.; Investigator B: Clostridial bacteremia.	Initial impression positive for infection: Other, bladder/prostate abscess, peritonitis from PD, cecum micro preforation	O	O	O	O	yes	O	Location of Infectious agent: Urine; E. coli (Identified 4 days, 11 hours after ICU admit); .	no	Yes, within 24 hours of ICU admission and/or during ICU admission.	Meropenem[start: 44 Days, 13 Hours; stop: 54 Days, 6 Hours]; cefepime[start: 40 Days, 3 Hours; stop: 44 Days, 10 Hours]; Ceftriaxone[start: 4 Days, 18 Hours; stop: 10 Days, 12 Hours];	No		6.06	215	5.91	NA	NA	211	399	Whole	3	NA	7.13	2.83
216	IXP-H3-012	H3	Floor	No	Yes	Norepinephrine	No	female	47	Black	3.42	10.42	3	APACHE III w/o motor score	46	4	2 - P/F-ratio <300	0 - Platelets > 150	0 - Bilirubin <1.2	1 - MAP <70 mm Hg	0 - GCS 15	1 - creatinine 1.2-1.9	Other imaging obtained: Inv A: Lower extremity CT scan, Inv B: V/Q scan, LE dopplers, tibia/fibula x-ray	Investigator A: Pulmonary edema and relative adrenal insufficiency; Investigator B: Volume overload. ‘ë_„_No PE. transient hypotension.	Not identified at Initial Evaluation.	O	O	O	O	O	yes		no	Yes, within 24 hours of ICU admission and/or during ICU admission.	bactrim[start: 17 Hours; stop: 10 Days, 5 Hours];	NA		7.83	216	6.06	Venous	7.3	NA	NA	Unknown	NA	NA	1.32	0.4
217	IXP-H3-013	H3	ICU from ED	No	Yes	Norepinephrine	No	male	28	Black	2.21	2.21	3	APACHE III w/o motor score	36	5	4 - P/F-ratio <100 and respiratory support	0 - Platelets > 150	0 - Bilirubin <1.2	1 - MAP <70 mm Hg	0 - GCS 15	0 - creatinine <1.2	CXR evidence of pneumonia: Inv A: Yes, Inv B: Yes; Chest CT findings of pneumonia: Inv A: Yes, Inv B: Yes;	Investigator A: Post influenza pneumococcal pneumonia; Investigator B: Strept pneumo antigen positive. ‘ë_„_RUL infiltrate	Initial impression positive for infection: Pneumonia,	O	yes	O	O	O	O		no	Yes, within 24 hours of ICU admission and/or during ICU admission.	moxifloxacin[start: -4 Hours; stop: 5 Hours]; Vancomycin[start: 3 Hours; stop: 1 Days, 1 Hours];	No		20.57	217	18.82	Arterial	7.43	112	112	Whole	2	NA	NA	NA
218	IXP-H3-014	H3	ICU from ED	No	No	none given	No	male	56	Black	2.83	6.75	2	APACHE III w/o motor score	82	10	3 - P/F-ratio <200 and respiratory support	2 - Platelets < 100	0 - Bilirubin <1.2	1 - MAP <70 mm Hg	0 - GCS 15	4 - >5.0 or urine output <200	CXR evidence of pneumonia: Inv A: No, Inv B: Yes; Chest CT findings of pneumonia: Inv A: Yes, Inv B: No;	Investigator A: Proteus mirabilis; Investigator B: HIV + patient with Sputum cx with strep pneumo and proteus	Initial impression positive for infection: Pneumonia,	O	yes	O	O	O	O	Location of Infectious agent: Sputum; Streptococcus pneumoniae (Identified 3 days, 16 hours after ICU admit); .	no	Yes, within 24 hours of ICU admission and/or during ICU admission.	Vancomycin[start: -9 Hours; stop: 0 Hours]; Ceftriaxone[start: 3 Days, 19 Hours; stop: 6 Days, 11 Hours]; cefepime[start: -10 Hours; stop: 3 Days, 5 Hours]; Azithromycin[start: 0 Hours; stop: 2 Days, 12 Hours];	No		29.67	218	29.67	NA	NA	124	124	Unknown	NA	NA	200	7.64
219	IXP-H3-015	H3	ICU from ED	No	No	none given	No	female	26	Black	3.04	3.46	3	APACHE III w/o motor score	34	2	2 - P/F-ratio <300	0 - Platelets > 150	0 - Bilirubin <1.2	0 - MAP >=70 mm Hg	0 - GCS 15	0 - creatinine <1.2	NA	Investigator A: Diabetic ketoacidosis; Investigator B: DKA	Not identified at Initial Evaluation.	O	O	O	O	O	yes		no	No	NA	No		13.9	219	13.9	NA	NA	232	232	Unknown	NA	NA	NA	NA
220	IXP-H3-016	H3	ICU from ED	No	No	none given	No	female	44	Black	1.54	10.17	2	APACHE III w/o motor score	73	NA	2 - P/F-ratio <300	1 - Platelets < 150	NA	0 - MAP >=70 mm Hg	0 - GCS 15	Not available	CXR evidence of pneumonia: Inv A: Yes, Inv B: Yes; Chest CT findings of pneumonia: Inv A: Yes, Inv B: Yes; Abd or Pelvic CT obtained?: Inv A: Yes, Inv B: Yes; Other imaging obtained: Inv A: CT head, Inv B: CT head	Investigator A: MRSA Pneumonia; Investigator B: MRSA in sputum	Initial impression positive for infection: Pneumonia,	O	yes	O	O	O	O	Location of Infectious agent: Sputum; Staphylococcus aureus methicillin resistant (MRSA) (Identified 3 days, 2 hours after ICU admit); . Strep-pneumo Urine Antigen Test ordered, result: Positive	no	YES.	Azithromycin[start: -16 Hours; stop: 9 Days, 10 Hours]; Vancomycin[start: 2 Hours; stop: 5 Days, 10 Hours]; cefepime[start: -15 Hours; stop: 8 Days, 8 Hours]; atavaquone[start: 2 Hours; stop: 9 Days, 10 Hours];	No		4.18	220	2.87	Venous	7.21	NA	NA	Unknown	NA	NA	32.14	5.01
221	IXP-H3-017	H3	ICU from ED	Yes	No	none given	No	male	71	White	7.17	8	2	APACHE III w/o motor score	57	4	2 - P/F-ratio <300	0 - Platelets > 150	0 - Bilirubin <1.2	0 - MAP >=70 mm Hg	2 - GCS 10-12	0 - creatinine <1.2	NA	Investigator A: Pseudomonas tracheitis \n Group B Streptococcus bacteremia; Investigator B: One blood culture bottle grew out Group B Strep and his sputum culture grew out pseudomonas.	Initial impression positive for infection: Other, Tracheitis	yes	O	O	O	O	O	Location of Infectious agent: Blood; Other Streptococcus species (Identified 3 days, 23 hours after ICU admit); Pseudomonas aeruginosa (Identified 5 days, 1 hours after ICU admit); .	YES	Yes, within 24 hours of ICU admission and/or during ICU admission.	Vancomycin[start: -8 Hours; stop: -8 Hours]; cefepime[start: -10 Hours; stop: 6 Days, 7 Hours];	No		9.97	221	6.45	Venous	7.43	NA	NA	Unknown	NA	NA	0.07	-3.84
222	IXP-H3-018	H3	Floor	No	Yes	Norepinephrine	No	male	54	White	1.83	14.67	3	APACHE III w/o motor score	44	5	0 - P/F-ratio >400	3 - Platelets < 50	1 - Bilirubin 1.2-1.99	1 - MAP <70 mm Hg	0 - GCS 15	0 - creatinine <1.2	NA	Investigator A: Liver transplantation; Investigator B: Liver transplant, Afib/RVR	Not identified at Initial Evaluation.	O	O	O	O	O	yes		no	Yes, within 24 hours of ICU admission and/or during ICU admission.	ceftoxin[start: 6 Hours; stop: 1 Days, 0 Hours]; ganciclovir[start: 2 Hours; stop: 20 Hours]; bactrim[start: -15 Hours; stop: 12 Days, 20 Hours];	No		21.79	222	15.82	NA	NA	241	241	Unknown	NA	NA	27.78	4.8
223	IXP-H3-020	H3	PACU	No	No	none given	No	female	35	White	1.79	5.46	2	APACHE III w/o motor score	34	NA	NA	1 - Platelets < 150	NA	0 - MAP >=70 mm Hg	0 - GCS 15	Not available	Other imaging obtained: Inv A: CT spine, Inv B: spine films, CT spine	Investigator A: Malignant Peripheral Nerve Sheath Tumor resection; Investigator B: surgical procedure for spinal deformity due to prior surgery for malignancy.	Not identified at Initial Evaluation.	O	O	O	O	O	yes		no	Yes, within 24 hours of ICU admission and/or during ICU admission.	cefazolin[start: 0 Hours; stop: 1 Days, 19 Hours];	No		11.98	223	10.44	NA	NA	NA	NA	Unknown	NA	NA	0.02	-5.64
224	IXP-H3-021	H3	PACU	No	Yes	Epinephrine	No	male	63	White	0.46	1.67	2	APACHE III w/o motor score	18	NA	0 - P/F-ratio >400	0 - Platelets > 150	0 - Bilirubin <1.2	Not available	0 - GCS 15	0 - creatinine <1.2	Other imaging obtained: Inv A: 0, Inv B: Carotid duplex	Investigator A: Patient had myocardial infarction.; Investigator B: coronary artery disease, non-sustained VT	Not identified at Initial Evaluation.	O	O	O	O	O	yes		no	No	NA	No		20.84	224	4.82	Arterial	7.4	250	250	Whole	8	NA	0.02	-5.64
225	IXP-H3-023	H3	PACU	No	No	none given	No	male	55	White	0.96	3.04	2	APACHE III w/o motor score	17	NA	NA	0 - Platelets > 150	NA	0 - MAP >=70 mm Hg	0 - GCS 15	Not available	Other imaging obtained: Inv A: 0, Inv B: MRI L-spine	Investigator A: Resection of lumbar spine tumor.; Investigator B: Neurosurgical procedure	Not identified at Initial Evaluation.	O	O	O	O	O	yes		no	Yes, within 24 hours of ICU admission and/or during ICU admission.	cefazolin[start: 23 Hours; stop: 1 Days, 4 Hours];	No		15.9	225	15.9	NA	NA	NA	NA	Unknown	NA	NA	0.02	-5.64
226	IXP-H3-024	H3	Other Hospital/ICU	No	No	none given	No	male	57	White	4.33	6.08	2	APACHE III w/o motor score	28	NA	NA	2 - Platelets < 100	0 - Bilirubin <1.2	1 - MAP <70 mm Hg	0 - GCS 15	0 - creatinine <1.2	Other imaging obtained: Inv A: 0, Inv B: Cardiac MRI	Investigator A: ; Investigator B: Cardiogenic shock	Not identified at Initial Evaluation.	O	O	O	O	O	yes		no	No	NA	No		10.34	226	10.34	NA	NA	98	98	Whole	1.2	NA	0.05	-4.32
227	IXP-H3-025	H3	Other Hospital/ICU	No	No	none given	No	male	62	White	1.83	2.62	2	APACHE III w/o motor score	61	6	2 - P/F-ratio <300	0 - Platelets > 150	3 - Bilirubin 6.0-12	1 - MAP <70 mm Hg	0 - GCS 15	0 - creatinine <1.2	Chest CT findings of pneumonia: Inv A: Yes, Inv B: No; Abd or Pelvic CT obtained?: Inv A: No, Inv B: Yes; Other imaging obtained: Inv A: 0, Inv B: US Duplex Liver	Investigator A: Ascending Cholangitis; Investigator B: likely Cholangitis	Initial impression positive for infection: Abdominal,	O	O	yes	O	O	O		no	Yes, within 24 hours of ICU admission and/or during ICU admission.	Piperacillin/Tazobactam[start: 0 Hours; stop: 1 Days, 6 Hours]; [start: 1 Days, 8 Hours; stop: 2 Days, 15 Hours];	NA		8.22	227	8.22	NA	NA	206	206	Unknown	NA	NA	NA	NA
228	IXP-H3-026	H3	PACU	No	No	none given	No	male	21	Black	1.83	3.38	3	APACHE III w/o motor score	3	NA	NA	1 - Platelets < 150	0 - Bilirubin <1.2	1 - MAP <70 mm Hg	1 - GCS 13-14	0 - creatinine <1.2	Other imaging obtained: Inv A: CT brain, Inv B: CT head/MRI head	Investigator A: Temporal neurosurgery for complex seizures; Investigator B: right anterior temporal lobectomy and amygdalahippocampectomy with post op intraventricular hemorrhage which was self-limiting.	Not identified at Initial Evaluation.	O	O	O	O	O	yes		no	Yes, within 24 hours of ICU admission and/or during ICU admission.	cefazolin[start: 0 Hours; stop: 11 Hours];	No		23.77	228	23.77	NA	NA	111	111	Unknown	NA	NA	0.02	-5.64
229	IXP-H3-027	H3	PACU	No	No	none given	No	female	55	Black	1.04	3.33	2	APACHE III w/o motor score	14	NA	2 - P/F-ratio <300	0 - Platelets > 150	NA	0 - MAP >=70 mm Hg	0 - GCS 15	Not available	Other imaging obtained: Inv A: 0, Inv B: angiogram	Investigator A: Cerebral aneurysm clippling; Investigator B: carotid terminus aneurysm repair	Not identified at Initial Evaluation.	O	O	O	O	O	yes		no	Yes, within 24 hours of ICU admission and/or during ICU admission.	cefazolin[start: 1 Hours; stop: 1 Days, 1 Hours];	No		17.44	229	13.98	NA	NA	NA	NA	Unknown	NA	NA	0.02	-5.64
230	IXP-H3-028	H3	ICU from ED	No	No	none given	No	male	58	Black	2.88	3.67	2	APACHE III w/o motor score	19	NA	NA	1 - Platelets < 150	0 - Bilirubin <1.2	0 - MAP >=70 mm Hg	0 - GCS 15	0 - creatinine <1.2	Chest CT findings of pneumonia: Inv A: Yes, Inv B: No; Other imaging obtained: Inv A: 0, Inv B: LE dopplers	Investigator A: Pulmonary embolism; Investigator B: PEs, DVTs	Not identified at Initial Evaluation.	O	O	O	O	O	yes		no	No	NA	No		9.72	230	9.72	NA	NA	NA	NA	Unknown	NA	NA	0.02	-5.64
231	IXP-H3-029	H3	ICU from ED	No	No	none given	No	male	60	Black	6.42	17.75	2	APACHE III w/o motor score	78	6	2 - P/F-ratio <300	0 - Platelets > 150	0 - Bilirubin <1.2	0 - MAP >=70 mm Hg	0 - GCS 15	4 - >5.0 or urine output <200	CXR evidence of pneumonia: Inv A: Yes, Inv B: Yes; Chest CT findings of pneumonia: Inv A: Yes, Inv B: Yes;	Investigator A: Parvimonas (Micromonas micros) micra blood infection; Investigator B: Presumed septic shock, blood culture positive in the anaerobic bottle, but may be a contaminant.; Investigator C: GI Bleed with hypovolemia. Disagreement about pathogenic consequence of p. micra bacteremia.	Not identified at Initial Evaluation.	O	O	O	O	O	yes	Location of Infectious agent: Blood; Parvimonas(micromonas micros) micra (Identified 8 days, 21 hours after ICU admit); .	YES	Yes, within 24 hours of ICU admission and/or during ICU admission.	Vancomycin[start: 2 Days, 18 Hours; stop: 5 Days, 0 Hours]; Piperacillin/Tazobactam[start: 2 Days, 23 Hours; stop: 8 Days, 23 Hours];	No		17.44	231	9.98	Venous	7.23	101	101	Whole	0.8	NA	3.89	1.96
232	IXP-H3-030	H3	ICU from ED	No	No	none given	No	female	77	Black	0.83	3.62	2	APACHE III w/o motor score	62	3	3 - P/F-ratio <200 and respiratory support	0 - Platelets > 150	0 - Bilirubin <1.2	0 - MAP >=70 mm Hg	0 - GCS 15	0 - creatinine <1.2	0	Investigator A: Diabetic hyperosmolar coma; Investigator B: Lactic acidosis likely from seizure	Not identified at Initial Evaluation.	O	O	O	O	O	yes		no	No	NA	No		16.26	232	11.79	Venous	7.41	244	244	Whole	1.7	NA	0.14	-2.84
233	IXP-H3-031	H3	PACU	No	No	none given	No	female	20	White	2	10.29	2	APACHE III w/o motor score	51	NA	NA	0 - Platelets > 150	NA	0 - MAP >=70 mm Hg	0 - GCS 15	Not available	0	Investigator A: resection of brain tumor; Investigator B: surgical resection of glioma	Not identified at Initial Evaluation.	O	O	O	O	O	yes		no	No	NA	No		17.05	233	11.54	NA	NA	NA	NA	Unknown	NA	NA	0.02	-5.64
234	IXP-H3-032	H3	PACU	No	Yes	Dopamine	No	male	46	White	1.75	2.17	3	APACHE III w/o motor score	32	NA	NA	0 - Platelets > 150	0 - Bilirubin <1.2	1 - MAP <70 mm Hg	0 - GCS 15	2 - creatinine 2.0-3.4	0	Investigator A: Post procedure hypotension.; Investigator B: Cardiomyopathy	Not identified at Initial Evaluation.	O	O	O	O	O	yes		no	Yes, within 24 hours of ICU admission and/or during ICU admission.	cefazolin[start: 1 Hours; stop: 1 Hours];	No		6.68	234	6.68	NA	NA	97	97	Whole	2	NA	0.16	-2.64
235	IXP-H3-033	H3	ICU from ED	Yes	No	none given	No	male	69	Black	0.96	1.92	2	APACHE III w/o motor score	47	NA	3 - P/F-ratio <200 and respiratory support	1 - Platelets < 150	NA	1 - MAP <70 mm Hg	Not available	0 - creatinine <1.2	0	Investigator A: Tachyarrhythmia; Investigator B: trach dislodged. Í_‘_Hyponatremia.	Not identified at Initial Evaluation.	O	O	O	O	O	yes		no	No	NA	No		7.48	235	7.48	NA	NA	87	98	Unknown	NA	NA	NA	NA
236	IXP-H3-034	H3	ICU from ED	No	Yes	Norepinephrine	Yes	female	43	White	7.5	7.5	3	APACHE III w/o motor score	70	12	4 - P/F-ratio <100 and respiratory support	4 - Platelets < 20	2 - Bilirubin 2.0-5.99	1 - MAP <70 mm Hg	1 - GCS 13-14	0 - creatinine <1.2	0	Investigator A: ; Investigator B:	Initial impression positive for infection: Cellulitis,	O	O	O	O	yes	O		no	Yes, within 24 hours of ICU admission and/or during ICU admission.	Azithromycin[start: 1 Hours; stop: 2 Days, 12 Hours]; micafungin[start: 3 Days, 19 Hours; stop: 7 Days, 11 Hours]; Piperacillin/Tazobactam[start: 3 Days, 13 Hours; stop: 7 Days, 11 Hours]; Vancomycin[start: 13 Hours; stop: 6 Days, 15 Hours];	No		1.64	236	1.44	NA	NA	94	252	Whole	4.2	NA	2.01	1.01
237	IXP-H3-035	H3	Other Hospital/ICU	No	No	none given	No	male	51	White	11.38	13.21	2	APACHE III w/o motor score	18	NA	NA	0 - Platelets > 150	NA	0 - MAP >=70 mm Hg	0 - GCS 15	Not available	Other imaging obtained: Inv A: CT Head, Inv B: CT head	Investigator A: Subarachnoid Hemmorhage; Investigator B: subarachnoid hemorrhage	Not identified at Initial Evaluation.	O	O	O	O	O	yes		no	No	NA	No		0	237	0	NA	NA	NA	NA	Unknown	NA	NA	0.02	-5.64
238	IXP-H3-036	H3	Other Hospital/ICU	No	No	none given	No	female	72	Black	1.08	18.71	2	APACHE III w/o motor score	48	NA	0 - P/F-ratio >400	0 - Platelets > 150	NA	1 - MAP <70 mm Hg	0 - GCS 15	Not available	NA	Investigator A: Neuromuscular disease with chronic respiratory failure; Investigator B: neuromuscular disease	Not identified at Initial Evaluation.	O	O	O	O	O	yes	Legionella Urine Antigen ordered, result:	no	No	NA	No		4.95	238	4.88	Arterial	7.3	NA	NA	Unknown	NA	NA	NA	NA
239	IXP-H3-037	H3	Other	No	No	none given	No	male	47	Black	0.58	10.25	2	APACHE III w/o motor score	44	NA	0 - P/F-ratio >400	0 - Platelets > 150	NA	0 - MAP >=70 mm Hg	0 - GCS 15	Not available	NA	Investigator A: Gastrointestinal bleeding, myocardial ischemia; Investigator B:	Not identified at Initial Evaluation.	O	O	O	O	O	yes		no	Yes, within 24 hours of ICU admission and/or during ICU admission.	Erithromycin[start: 1 Days, 7 Hours; stop: 4 Days, 1 Hours];	No		11.4	239	10.21	Arterial	7.37	NA	NA	Whole	2.2	NA	NA	NA
240	IXP-H3-038	H3	ICU from ED	No	No	none given	Yes	male	67	White	2	2	3	APACHE III w/o motor score	46	4	4 - P/F-ratio <100 and respiratory support	0 - Platelets > 150	0 - Bilirubin <1.2	0 - MAP >=70 mm Hg	0 - GCS 15	0 - creatinine <1.2	Chest CT findings of pneumonia: Inv A: Yes, Inv B: No, Inv C: No; Abd or Pelvic CT obtained? Inv A: No, Inv B: Yes, Inv C: Yes; Other imaging obtained: Inv A: 0, Inv B: US of abdomen, MRI, Inv C: MRI C-spine, fracture present with avulsion, edema	Investigator A: Blood cultures positive for Propionibacterium acnes which is not a usual lung pathogen.; Investigator B: IPF; Investigator C: Positive blood culture (P. acnes) clinically consistent with contaminant	Initial impression positive for infection: Pneumonia,	O	yes	O	O	O	O	Location of Infectious agent: Blood; propionibacterium acnes (Identified 6 days, 17 hours after ICU admit); .	YES	Yes, within 24 hours of ICU admission and/or during ICU admission.	Vancomycin[start: 19 Hours; stop: 1 Days, 14 Hours]; aztreonam[start: 4 Hours; stop: 1 Days, 14 Hours]; ciprofloxacin[start: 0 Hours; stop: 1 Days, 14 Hours];	No		19.9	240	19.08	Venous	7.46	NA	NA	Unknown	NA	NA	NA	NA
241	IXP-H3-039	H3	Other Hospital/ICU	No	No	none given	No	female	87	White	1.21	9.04	3	APACHE III w/o motor score	52	NA	NA	0 - Platelets > 150	0 - Bilirubin <1.2	1 - MAP <70 mm Hg	0 - GCS 15	1 - creatinine 1.2-1.9	NA	Investigator A: Congestive heart failure.; Investigator B: volume overload	Not identified at Initial Evaluation.	O	O	O	O	O	yes		no	No	NA	No		7.57	241	3.8	NA	NA	83	83	Unknown	NA	NA	0.02	-5.64
242	IXP-H3-040	H3	ICU from ED	No	No	none given	No	male	58	Black	1.83	12.38	3	APACHE III w/o motor score	51	7	3 - P/F-ratio <200 and respiratory support	3 - Platelets < 50	0 - Bilirubin <1.2	0 - MAP >=70 mm Hg	1 - GCS 13-14	0 - creatinine <1.2	CXR evidence of pneumonia: Inv A: Yes, Inv B: Yes; Chest CT findings of pneumonia: Inv A: Yes, Inv B: Yes; Abd or Pelvic CT obtained?: Inv A: No, Inv B: Yes;	Investigator A: ; Investigator B: Patient with HIV, multifocal PNA, cord compression due to malignancy.	Initial impression positive for infection: Pneumonia,	O	yes	O	O	O	O	Location of Infectious agent: Sputum; acinetobacter baumannii/calcoaceticus complex (Identified 13 days, 9 hours after ICU admit); Other organism(s) corynebacterium striatum group (Identified 13 days, 9 hours after ICU admit); .	no	Yes, within 24 hours of ICU admission and/or during ICU admission.	Vancomycin[start: 3 Hours; stop: 2 Days, 16 Hours]; Azithromycin[start: 16 Hours; stop: 3 Days, 8 Hours]; cefepime[start: 1 Hours; stop: 5 Days, 2 Hours]; bactrim[start: 3 Days, 20 Hours; stop: 5 Days, 6 Hours];	No		23.92	242	2.95	NA	NA	116	120	Unknown	NA	NA	0.13	-2.94
243	IXP-H3-041	H3	PACU	No	No	none given	No	female	58	White	1	11.42	2	APACHE III w/o motor score	38	NA	NA	0 - Platelets > 150	NA	0 - MAP >=70 mm Hg	0 - GCS 15	0 - creatinine <1.2	Other imaging obtained: Inv A: spine, Inv B: 0	Investigator A: status post spine surgery; Investigator B: posterior fusion T3-sacrum	Not identified at Initial Evaluation.	O	O	O	O	O	yes		no	Yes, within 24 hours of ICU admission and/or during ICU admission.	Vancomycin[start: 2 Hours; stop: 2 Hours]; Cefazolin[start: 6 Hours; stop: 14 Hours]; bactrim[start: 4 Days, 16 Hours; stop: 7 Days, 14 Hours];	No		14.6	243	12.02	NA	NA	96	96	Unknown	NA	NA	0.22	-2.18
244	IXP-H3-042	H3	ICU from ED	No	No	none given	No	female	74	Black	1.21	3.83	2	APACHE III w/o motor score	64	NA	3 - P/F-ratio <200 and respiratory support	NA	0 - Bilirubin <1.2	1 - MAP <70 mm Hg	0 - GCS 15	0 - creatinine <1.2	NA	Investigator A: ; Investigator B: Patient with hypotension, cough, possible sepsis, but no isolated organism.; Investigator C: Pathogen (MRSA) cultured in sputum was not treated initially, and despite this, patient improved. Highest suspicion for aspiration PNA without a causative pathogen.	Initial impression positive for infection: Other, Bronchitis	yes	O	O	O	O	O	Location of Infectious agent: Sputum; Staphylococcus aureus methicillin resistant (MRSA) (Identified 4 days, 1 hours after ICU admit); .	no	Yes, within 24 hours of ICU admission and/or during ICU admission.	Vancomycin[start: 11 Hours; stop: 11 Hours]; cefepime[start: 5 Hours; stop: 1 Days, 12 Hours]; Azithromycin[start: -4 Hours; stop: 17 Hours];	No		6.79	244	6.53	NA	NA	178	178	Unknown	NA	NA	0.02	-5.64
245	IXP-H4-001	H4	ICU from ED	Yes	No	none given	Yes	female	37	White	4.96	5	4	APACHE IV	87	NA	NA	NA	NA	Not available	Not available	Not available	CXR evidence of pneumonia: Inv A: Yes, Inv B: Yes;	Investigator A: ; Investigator B:	Initial impression positive for infection: Pneumonia,	O	yes	O	O	O	O		no	Yes, within 24 hours of ICU admission and/or during ICU admission.	Vancomycin[start: -5 Hours; stop: -4 Hours]; [start: 2 Days, 13 Hours; stop: 4 Days, 9 Hours]; Piperacillin/Tazobactam[start: -5 Hours; stop: -4 Hours]; [start: 1 Days, 11 Hours; stop: 2 Days, 11 Hours]; gentamycin[start: 11 Hours; stop: 12 Hours]; [start: 12 Hours; stop: 12 Hours];	No		36.3	245	36.3	Arterial	7.2	197	275	Whole	5.7	NA	4.26	2.09
246	IXP-H4-002	H4	ICU from ED	No	No	none given	No	female	55	White	6.04	9.08	4	APACHE IV	84	NA	NA	NA	NA	Not available	Not available	Not available	CXR evidence of pneumonia: Inv A: Yes, Inv B: Yes; Other imaging obtained: Inv A: MRI head without contrast, Inv B: MRI head without contrast	Investigator A: ; Investigator B:	Not identified at Initial Evaluation.	O	O	O	O	O	yes		no	Yes, within 24 hours of ICU admission and/or during ICU admission.	Vancomycin[start: 9 Hours; stop: 11 Hours]; [start: 1 Days, 21 Hours; stop: 1 Days, 23 Hours]; [start: 5 Days, 15 Hours; stop: 5 Days, 16 Hours]; Levofloxacin[start: 0 Hours; stop: 1 Days, 21 Hours]; Piperacillin/Tazobactam[start: 0 Hours; stop: 9 Days, 6 Hours];	No		23.7	246	18	Arterial	7.18	121	147	Unknown	NA	NA	0.25	-2
247	IXP-H4-003	H4	ICU from ED	No	Yes	Norepinephrine	No	male	45	Hispanic	1.92	11.08	4	APACHE IV	92	NA	NA	NA	NA	Not available	Not available	Not available	Abd or Pelvic CT obtained?: Inv A: Yes, Inv B: Yes; Other imaging obtained: Inv A: CT lower extremity with contrast, Inv B: CT lower extremity with contrast	Investigator A: ; Investigator B:	Initial impression positive for infection: Abdominal,	O	O	yes	O	O	O	Location of Infectious agent: Blood; Staphylococcus aureus methicillin sensitive (Identified 4 days, 6 hours after ICU admit); .	YES	Yes, within 24 hours of ICU admission and/or during ICU admission.	Piperacillin/Tazobactam[start: -9 Hours; stop: 0 Hours]; [start: 14 Hours; stop: 20 Hours]; Vancomycin[start: -7 Hours; stop: -5 Hours]; [start: 0 Hours; stop: 1 Days, 4 Hours]; [start: 1 Days, 4 Hours; stop: 2 Days, 20 Hours]; ciprofloxacin[start: 0 Hours; stop: 17 Hours];	No		6.4	247	3.4	Venous	7.38	109	124	Unknown	NA	NA	61.27	5.94
248	IXP-H4-004	H4	Floor	No	No	none given	No	male	57	White	4.12	32.46	3	APACHE IV	60	NA	NA	NA	NA	Not available	Not available	Not available	Abd or Pelvic CT obtained?: Inv A: Yes, Inv B: Yes; Other imaging obtained: Inv A: 0, Inv B: MRI head	Investigator A: ; Investigator B:	Initial impression positive for infection: Pneumonia,	O	yes	O	O	O	O	Location of Infectious agent: Blood; Other Streptococcus species (Identified 9 hours before ICU admit); .	YES	Yes, within 24 hours of ICU admission and/or during ICU admission.	Vancomycin[start: -3 Hours; stop: 15 Hours]; [start: 2 Days, 2 Hours; stop: 2 Days, 2 Hours]; [start: 2 Days, 2 Hours; stop: 2 Days, 3 Hours]; Piperacillin/Tazobactam[start: -16 Hours; stop: -15 Hours]; [start: -6 Hours; stop: 0 Days, 1 Hours]; Ceftriaxone[start: 1 Hours; stop: 9 Days, 19 Hours]; clindamycin[start: 1 Hours; stop: 6 Hours]; [start: 15 Hours; stop: 1 Days, 2 Hours];	Yes	Other Streptococcus species	7	248	7	Arterial	7.43	283	283	Unknown	NA	NA	20.2	4.34
249	IXP-H4-005	H4	PACU	No	No	none given	No	female	40	Asian	1.17	7	2	APACHE IV	57	NA	NA	NA	NA	Not available	Not available	Not available	Other imaging obtained: Inv A: brain CT w/o contrast, x-ray abdomen 5/2/16, Inv B: brain CT w/o contrast, x-ray abdomen 5/2/16	Investigator A: ; Investigator B:	Not identified at Initial Evaluation.	O	O	O	O	O	yes	Strep-pneumo Urine Antigen Test ordered, result: Legionella Urine Antigen ordered, result:	no	Yes, within 24 hours of ICU admission and/or during ICU admission.	Vancomycin[start: 2 Hours; stop: 3 Hours]; Piperacillin/Tazobactam[start: -9 Hours; stop: 1 Days, 9 Hours]; gentamicin[start: -14 Hours; stop: -9 Hours]; clindamycin[start: -14 Hours; stop: 1 Days, 9 Hours];	No		17.4	249	17.4	Arterial	7.43	86	117	Unknown	NA	NA	2.58	1.37
250	IXP-H4-006	H4	ICU from ED	No	No	none given	No	female	23	Black	0.96	2.08	2	APACHE IV	30	NA	NA	NA	NA	Not available	Not available	Not available	NA	Investigator A: ; Investigator B:	Not identified at Initial Evaluation.	O	O	O	O	O	yes		no	No	NA	No		8.1	250	8.1	NA	NA	141	141	Unknown	NA	NA	0.02	-5.64
251	IXP-H4-007	H4	ICU from ED	Yes	Yes	Vasopressin	Yes	male	60	Asian	2.67	2.71	4	APACHE IV	156	NA	NA	NA	NA	Not available	Not available	Not available	CXR evidence of pneumonia: Inv A: Yes, Inv B: Yes; Other imaging obtained: Inv A: abd x-ray 5/11/16 16:36, Inv B: abd x-ray 5/11/16 16:36	Investigator A: ; Investigator B:	Initial impression positive for infection: Blood,	O	O	O	O	O	yes	Location of Infectious agent: broncial combicath; Staphylococcus aureus methicillin sensitive (Identified 11 hours after ICU admit); Other organism(s) H. influenzae (Identified 1 hours before ICU admit); Other organism(s) influenza Identified 0 hours after ICU admit); . Strep-pneumo Urine Antigen Test ordered, result: Legionella Urine Antigen ordered, result:	no	Yes, within 24 hours of ICU admission and/or during ICU admission.	Vancomycin[start: -1 Hours; stop: -0 Hours]; [start: 18 Hours; stop: 19 Hours]; Piperacillin/Tazobactam[start: -1 Hours; stop: -0 Hours]; [start: 0 Hours; stop: 0 Days, 6 Hours]; [start: 6 Hours; stop: 2 Days, 1 Hours]; Levofloxacin[start: -1 Hours; stop: -1 Hours]; [start: 2 Days, 1 Hours; stop: 2 Days, 16 Hours]; Azithromycin[start: 0 Hours; stop: 2 Days, 1 Hours];	Yes	Staphylococcus aureus methicillin sensitive	14.3	251	14.3	Arterial	7.16	91	230	Unknown	NA	NA	22.61	4.5
252	IXP-H4-008	H4	ICU from ED	No	No	none given	Yes	male	70	White	3.21	3.25	2	APACHE IV	58	NA	NA	NA	NA	Not available	Not available	Not available	Abd or Pelvic CT obtained? Inv A: Yes, Inv B: Yes, Inv C: Yes; Other imaging obtained: Inv A: head CT w/o contrast 6/2/16 14:09, Inv B: head CT w/o contrast 6/2/16 14:09, Inv C: head CT w/o contrast 6/2/16 14:09	Investigator A: ; Investigator B: ; Investigator C:	Not identified at Initial Evaluation.	O	O	O	O	O	yes	Strep-pneumo Urine Antigen Test ordered, result: Legionella Urine Antigen ordered, result:	no	Yes, within 24 hours of ICU admission and/or during ICU admission.	Vancomycin[start: 0 Hours; stop: 2 Days, 4 Hours]; [start: 2 Days, 4 Hours; stop: 2 Days, 14 Hours]; Piperacillin/Tazobactam[start: 0 Hours; stop: 1 Hours]; [start: 2 Days, 4 Hours; stop: 3 Days, 19 Hours]; rifaximin[start: 2 Days, 14 Hours; stop: 3 Days, 19 Hours];	No		7.9	252	7.9	Venous	7.38	153	1395	Unknown	NA	NA	0.79	-0.34
253	IXP-H4-009	H4	ICU from ED	No	Yes	Norepinephrine, Other	No	female	64	White	0.88	12.58	2	APACHE IV	51	NA	NA	NA	NA	Not available	Not available	Not available	Abd or Pelvic CT obtained?: Inv A: Yes, Inv B: Yes; Other imaging obtained: Inv A: x-ray tibula and fibula 6/2/16 18:53, Inv B: x-ray tibula and fibula 6/2/16 18:53	Investigator A: ; Investigator B:	Initial impression positive for infection: Blood,	O	O	O	O	O	yes		no	Yes, within 24 hours of ICU admission and/or during ICU admission.	Vancomycin[start: 0 Hours; stop: 2 Days, 9 Hours]; Metronidazole[start: 1 Hours; stop: 13 Hours]; primaxin[start: 13 Hours; stop: 2 Days, 9 Hours]; cefepime[start: 0 Hours; stop: 13 Hours];	No		9.2	253	9.2	NA	NA	202	202	Unknown	NA	NA	110.7	6.79
254	IXP-H4-010	H4	ICU from ED	No	No	none given	Yes	female	65	Black	15.25	15.58	3	APACHE IV	85	NA	NA	NA	NA	Not available	Not available	Not available	CXR evidence of pneumonia: Inv A: Yes, Inv B: Yes; Chest CT findings of pneumonia: Inv A: 0, Inv B: Yes; Abd or Pelvic CT obtained?: Inv A: Yes, Inv B: Yes; Other imaging obtained: Inv A: CT head w/o contrast 6/11/16 16:37, Inv B: CT head w/o contrast	Investigator A: ; Investigator B:	Initial impression positive for infection: Pneumonia,	O	yes	O	O	O	O	Location of Infectious agent: broncial combicath; Enterobacter Species (Identified 13 days, 21 hours after ICU admit); .	no	Yes, within 24 hours of ICU admission and/or during ICU admission.	Vancomycin[start: -10 Hours; stop: -8 Hours]; [start: -6 Hours; stop: 1 Hours]; [start: 1 Hours; stop: 2 Days, 3 Hours]; Meropenem[start: 1 Days, 21 Hours; stop: 1 Days, 22 Hours]; [start: 1 Days, 22 Hours; stop: 12 Days, 1 Hours]; [start: 13 Days, 19 Hours; stop: 13 Days, 21 Hours]; cefepime[start: -10 Hours; stop: -10 Hours]; [start: -7 Hours; stop: 1 Hours]; [start: 1 Hours; stop: 1 Days, 21 H…	Yes	Enterobacter Species	14.5	254	14.5	Arterial	7.27	127	127	Unknown	NA	NA	3.82	1.93
255	IXP-H4-011	H4	ICU from ED	No	No	none given	No	male	36	Hispanic	1.04	3	2	APACHE IV	34	NA	NA	NA	NA	Not available	Not available	Not available	NA	Investigator A: ; Investigator B: ; Investigator C:	Not identified at Initial Evaluation.	O	O	O	O	O	yes		no	Yes, within 24 hours of ICU admission and/or during ICU admission.	Levofloxacin[start: -5 Hours; stop: -5 Hours]; [start: -1 Hours; stop: 18 Hours];	No		8.1	255	8.1	NA	NA	185	249	Unknown	NA	NA	2.12	1.08
256	IXP-H4-012	H4	ICU from ED	No	No	none given	No	male	73	White	0.88	5.96	2	APACHE IV	49	NA	NA	NA	NA	Not available	Not available	Not available	Abd or Pelvic CT obtained?: Inv A: Yes, Inv B: Yes;	Investigator A: ; Investigator B:	Initial impression positive for infection: Blood,	O	O	O	O	O	yes	Location of Infectious agent: Blood; serratia marcescens (Identified 3 hours before ICU admit); .	YES	Yes, within 24 hours of ICU admission and/or during ICU admission.	Vancomycin[start: -1 Hours; stop: -0 Hours]; [start: 0 Hours; stop: 0 Hours]; Piperacillin/Tazobactam[start: 0 Hours; stop: 2 Days, 22 Hours]; Ceftriaxone[start: -8 Hours; stop: -8 Hours]; Azithromycin[start: -8 Hours; stop: -8 Hours];	Yes	Other organism(s) serratia marcescens	9.4	256	9.4	NA	NA	115	115	Unknown	NA	NA	3.15	1.66
257	IXP-H4-013	H4	ICU from ED	No	Yes	Norepinephrine	No	male	77	White	2.46	14.71	2	APACHE IV	98	NA	NA	NA	NA	Not available	Not available	Not available	Abd or Pelvic CT obtained?: Inv A: Yes, Inv B: Yes; Other imaging obtained: Inv A: CT lower extremity w/o contrast 6/9/16 16:07, x-ray foot 6/9/16 21:09, x-ray tibia 6/9/16 21:09, CT head w/o contrast 5/7/16 0:36, CXR 6/8/16 22:09, Inv B: CT lower extremity w/o contrast 6/9/16 16:09, x-ray foot and tibia 6/9/16 21:09, CT head w/o contrast 6/7/16 0:36, CXR 6/8/16 22:09	Investigator A: ; Investigator B:	Initial impression positive for infection: Blood,	O	O	O	O	O	yes	Location of Infectious agent: body fluid interstitial fluid; corynebacterium (Identified 4 days, 23 hours after ICU admit); .	no	Yes, within 24 hours of ICU admission and/or during ICU admission.	Vancomycin[start: -1 Hours; stop: 7 Hours]; [start: 10 Hours; stop: 11 Hours]; Piperacillin/Tazobactam[start: 1 Hours; stop: 6 Days, 14 Hours]; Metronidazole[start: -5 Hours; stop: -5 Hours]; [start: -1 Hours; stop: 10 Hours];	Yes	Other organism(s) corynebacterium	6.8	257	6.8	NA	NA	159	159	Unknown	NA	NA	15.72	3.97
258	IXP-H4-014	H4	ICU from ED	No	No	none given	No	male	78	Black	1.38	14.5	2	APACHE IV	70	NA	NA	NA	NA	Not available	Not available	Not available	CXR evidence of pneumonia: Inv A: Yes, Inv B: 0, Inv C: Yes; Abd or Pelvic CT obtained? Inv A: Yes, Inv B: 0, Inv C: Yes; Other imaging obtained: Inv A: CT Angio chest w/cont 6/16/16 8:50, Inv B: 0, Inv C: CT angio chest with contrast 6-16-15	Investigator A: ; Investigator B: ; Investigator C:	Not identified at Initial Evaluation.	O	O	O	O	O	yes		no	Yes, within 24 hours of ICU admission and/or during ICU admission.	Vancomycin[start: 23 Hours; stop: 1 Days, 0 Hours]; [start: 1 Days, 23 Hours; stop: 2 Days, 0 Hours]; Levofloxacin[start: -2 Hours; stop: 1 Hours]; Azithromycin[start: 23 Hours; stop: 3 Days, 1 Hours]; Meropenem[start: 1 Hours; stop: 4 Hours]; [start: 4 Hours; stop: 7 Days, 1 Hours];	No		13.6	258	13.6	Arterial	7.37	131	145	Unknown	NA	NA	37.71	5.24
259	IXP-H4-015	H4	ICU from ED	No	Yes	Other	No	female	82	White	0.67	6.88	2	APACHE IV	78	NA	NA	NA	NA	Not available	Not available	Not available	NA	Investigator A: ; Investigator B:	Not identified at Initial Evaluation.	O	O	O	O	O	yes		no	Yes, within 24 hours of ICU admission and/or during ICU admission.	Vancomycin[start: 2 Hours; stop: 2 Hours]; Piperacillin/Tazobactam[start: 2 Hours; stop: 2 Days, 5 Hours];	No		9.9	259	9.9	Venous	7.24	91	108	Unknown	NA	NA	7.97	2.99
260	IXP-H4-016	H4	ICU from ED	No	No	none given	No	male	70	Asian	4.88	14.58	2	APACHE IV	88	NA	NA	NA	NA	Not available	Not available	Not available	CXR evidence of pneumonia: Inv A: Yes, Inv B: 0;	Investigator A: ; Investigator B:	Initial impression positive for infection: Blood,	O	O	O	O	O	yes	Location of Infectious agent: Sputum; Pseudomonas aeruginosa (Identified 2 days, 10 hours after ICU admit); .	no	Yes, within 24 hours of ICU admission and/or during ICU admission.	Vancomycin[start: 0 Hours; stop: 1 Hours]; [start: 12 Hours; stop: 14 Hours]; [start: 2 Days, 14 Hours; stop: 2 Days, 14 Hours]; Piperacillin/Tazobactam[start: 5 Days, 17 Hours; stop: 10 Days, 6 Hours]; Azithromycin[start: 2 Days, 10 Hours; stop: 4 Days, 6 Hours]; Metronidazole[start: 0 Hours; stop: 9 Hours]; [start: 9 Hours; stop: 5 Days, 7 Hours];	Yes	Pseudomonas aeruginosa	4.6	260	4.6	Venous	7.36	159	159	Unknown	NA	NA	25.34	4.66
261	IXP-H4-017	H4	ICU from ED	No	No	none given	No	female	25	Black	2	5.62	2	APACHE IV	58	NA	NA	NA	NA	Not available	Not available	Not available	Abd or Pelvic CT obtained?: Inv A: Yes, Inv B: Yes; Other imaging obtained: Inv A: CT Angio Chest w/ cont. 6/9/16 22:24, CT head w/o contrast 6/9/16 20:56, Inv B: CT Angio chest w/ cont. 6/9/16 22:24, CT head w/o cont. 6/9/16 20:56	Investigator A: ; Investigator B:	Not identified at Initial Evaluation.	O	O	O	O	O	yes	Location of Infectious agent: Blood; coag negative staphylococcus (Identified 9 hours after ICU admit); .	YES	Yes, within 24 hours of ICU admission and/or during ICU admission.	Vancomycin[start: 3 Hours; stop: 4 Hours]; [start: 1 Days, 5 Hours; stop: 1 Days, 5 Hours]; Piperacillin/Tazobactam[start: 3 Hours; stop: 8 Hours];	Yes	Other organism(s) coag negative staphylococcus	8.1	261	8.1	Arterial	7.42	149	210	Unknown	NA	NA	0.07	-3.84
262	IXP-H4-018	H4	ICU from ED	Yes	Yes	Other	No	female	39	White	5.75	11.96	2	APACHE IV	63	NA	NA	NA	NA	Not available	Not available	Not available	Abd or Pelvic CT obtained?: Inv A: Yes, Inv B: Yes; Other imaging obtained: Inv A: MRA head w/o cont. 6/15/16 17:44, CT head w/o cont. 6/12/16 16:28, MRI w/wo cont. 6/15/16 13:21, Inv B: MRA head w/o cont. 6/15/16 17:44, CT head w/o cont. 6/12/16 16:28, MRI w/wo cont. 6/15/16 13:21	Investigator A: ; Investigator B:	Not identified at Initial Evaluation.	O	O	O	O	O	yes	Location of Infectious agent: Urine; coag negative staphylococcus (Identified 10 days, 2 hours after ICU admit); .	no	Yes, within 24 hours of ICU admission and/or during ICU admission.	Vancomycin[start: -3 Hours; stop: -2 Hours]; aztreonam[start: -3 Hours; stop: 0 Hours]; [start: 0 Hours; stop: 0 Days, 17 Hours]; zovirax[start: 1 Hours; stop: 1 Days, 17 Hours]; bacitracin[start: 8 Days, 22 Hours; stop: 10 Days, 11 Hours];	Yes	Other organism(s) coag negative staphylococcus	20.2	262	20.2	NA	NA	85	85	Unknown	NA	1	0.11	-3.18
263	IXP-H4-019	H4	ICU from ED	Yes	No	none given	No	male	75	Black	1.5	8.75	3	APACHE IV	98	NA	NA	NA	NA	Not available	Not available	Not available	Other imaging obtained: Inv A: CT head w/o cont. 6/15/16 22:02, CT angio chest w/ cont. 6/15/16 22:02, x-ray elbow AP + Lateral + Oblique, left 6/22/16 10:09, Inv B: CT head w/o cont. 6/15/16 22:02, CT angio chest w/ cont. 6/15/16 22:02, x-ray elbow AP + Lateral + oblique, left 6/22/16 10:09	Investigator A: ; Investigator B:	Not identified at Initial Evaluation.	O	O	O	O	O	yes	Location of Infectious agent: Blood; coag negative staphylococcus (Identified 4 hours after ICU admit); . Respiratory Viral Tests ordered: Other, RRVP result: Rhinovirus	YES	Yes, within 24 hours of ICU admission and/or during ICU admission.	Vancomycin[start: 0 Hours; stop: 4 Hours]; [start: 9 Hours; stop: 12 Hours]; Piperacillin/Tazobactam[start: 0 Hours; stop: 7 Days, 9 Hours];	Yes	Other organism(s) coag negative staphylococcus	14	263	14	Arterial	7.43	125	125	Unknown	NA	NA	6.07	2.6
264	IXP-H4-020	H4	Other	No	Yes	Norepinephrine, Other	Yes	male	62	Black	21.29	21.29	4	APACHE IV	72	NA	NA	NA	NA	Not available	Not available	Not available	Abd or Pelvic CT obtained?: Inv A: Yes, Inv B: Yes; Other imaging obtained: Inv A: abdomen x-ray 6/20/16 10:33, abdomen x-ray 6/24/16 11:33, MRI lumbar spine w/o contrast 6/24/16 22:19, MRI thoracic spine w/o contrast 6/24/16 22:00, MRA neck w/ cont. 6/23/16 8:28, CT head w/o cont. 6/21/16 14:03, Inv B: abdomen x-ray 6/20/16 10:33, abdomen x-ray 6/24/16 11:33, MRI lumbar spine w/o contrast 6/24/1…	Investigator A: ; Investigator B:	Not identified at Initial Evaluation.	O	O	O	O	O	yes	Location of Infectious agent: Urine; Pseudomonas aeruginosa (Identified 15 days, 12 hours after ICU admit); Other organism(s) coag negative staphylococcus (Identified 17 days, 14 hours after ICU admit); Other organism(s) yeast like cells (Identified 1 days, 1 hours after ICU admit); .	no	Yes, within 24 hours of ICU admission and/or during ICU admission.	Vancomycin[start: 3 Days, 6 Hours; stop: 4 Days, 11 Hours]; [start: 7 Days, 7 Hours; stop: 7 Days, 8 Hours]; [start: 9 Days, 7 Hours; stop: 9 Days, 8 Hours]; Meropenem[start: 0 Hours; stop: 0 Hours]; [start: 0 Hours; stop: 4 Days, 13 Hours]; [start: 4 Days, 13 Hours; stop: 6 Days, 12 Hours]; erythromycin[start: 3 Days, 14 Hours; stop: 3 Days, 19 Hours]; cefepime[start: 17 Days, 13 Hours; stop: 18…	Yes	Pseudomonas aeruginosa,Other organism(s) coag negative staphylococcus, yeast like cells	14.2	264	14.2	Arterial	7.06	139	215	Unknown	NA	NA	2.68	1.42
265	IXP-H4-021	H4	Other	No	No	none given	No	female	67	Asian	1.12	5.17	2	APACHE IV	41	NA	NA	NA	NA	Not available	Not available	Not available	Abd or Pelvic CT obtained?: Inv A: Yes, Inv B: Yes; Other imaging obtained: Inv A: CT angio chest w/ cont. 6/22/16 9:27, Inv B: CT angio chest w/ cont. 6/22/16 9:27	Investigator A: ; Investigator B:	Not identified at Initial Evaluation.	O	O	O	O	O	yes		no	Yes, within 24 hours of ICU admission and/or during ICU admission.	bacitracin[start: 23 Hours; stop: 5 Days, 4 Hours];	No		10.8	265	10.8	NA	NA	100	100	Unknown	NA	NA	0.02	-5.64
266	IXP-H4-022	H4	ICU from ED	Yes	Yes	Norepinephrine, Other	Yes	female	88	White	1.5	1.58	4	APACHE IV	122	NA	NA	NA	NA	Not available	Not available	Not available	Abd or Pelvic CT obtained?: Inv A: No, Inv B: Yes; Other imaging obtained: Inv A: CT head w/o contrast 6/23/16 14:49, Inv B: CT head w/o contrast 6/23/16 14:49	Investigator A: ; Investigator B:	Not identified at Initial Evaluation.	O	O	O	O	O	yes		no	Yes, within 24 hours of ICU admission and/or during ICU admission.	Vancomycin[start: 7 Hours; stop: 7 Hours]; Piperacillin/Tazobactam[start: 0 Hours; stop: 1 Days, 12 Hours];	No		2.8	266	2.8	Arterial	7.22	NA	NA	Unknown	NA	NA	26.55	4.73
267	IXP-H4-023	H4	ICU from ED	No	No	none given	No	female	64	White	1.92	6.67	3	APACHE IV	66	NA	NA	NA	NA	Not available	Not available	Not available	Abd or Pelvic CT obtained?: Inv A: Yes, Inv B: Yes; Other imaging obtained: Inv A: CT head w/o contrast 6/28/16 21:50, x-ray shoulder 6/29/16 16:35, Inv B: CT head w/o contrast 6/28/16 21:50, x-ray shoulder 6/29/16 16:35	Investigator A: ; Investigator B:	Not identified at Initial Evaluation.	O	O	O	O	O	yes		no	Yes, within 24 hours of ICU admission and/or during ICU admission.	Piperacillin/Tazobactam[start: -2 Hours; stop: -0 Hours];	No		16	267	16	NA	NA	178	389	Unknown	NA	NA	1.53	0.61
268	IXP-H4-024	H4	ICU from ED	No	Yes	Norepinephrine	Yes	male	75	White	1.92	7.08	3	APACHE IV	106	NA	NA	NA	NA	Not available	Not available	Not available	NA	Investigator A: ; Investigator B:	Not identified at Initial Evaluation.	O	O	O	O	O	yes		no	Yes, within 24 hours of ICU admission and/or during ICU admission.	Vancomycin[start: 0 Hours; stop: 2 Hours]; [start: 1 Days, 1 Hours; stop: 1 Days, 1 Hours]; Piperacillin/Tazobactam[start: 0 Hours; stop: 1 Days, 20 Hours]; [start: 1 Days, 20 Hours; stop: 3 Days, 21 Hours]; rifaximin[start: 16 Hours; stop: 5 Days, 14 Hours];	No		9	268	9	Venous	7.45	162	162	Unknown	NA	NA	81.57	6.35
269	IXP-H4-025	H4	Floor	No	Yes	Norepinephrine, Vasopressin, Other	Yes	female	82	Black	6.54	7.79	2	APACHE IV	80	NA	NA	NA	NA	Not available	Not available	Not available	NA	Investigator A: ; Investigator B:	Initial impression positive for infection: Abdominal,	O	O	yes	O	O	O	Location of Infectious agent: Blood; gram negative rods, gram positive cocci in pairs (Identified 1 hours after ICU admit); Other Streptococcus species (Identified 1 hours after ICU admit); .	YES	Yes, within 24 hours of ICU admission and/or during ICU admission.	Vancomycin[start: 2 Hours; stop: 2 Hours]; [start: 1 Days, 2 Hours; stop: 2 Days, 2 Hours]; [start: 2 Days, 2 Hours; stop: 4 Days, 9 Hours]; Piperacillin/Tazobactam[start: 2 Hours; stop: 8 Hours]; [start: 8 Hours; stop: 1 Days, 1 Hours]; [start: 1 Days, 1 Hours; stop: 1 Days, 1 Hours]; Meropenem[start: 1 Days, 4 Hours; stop: 6 Days, 11 Hours];	Yes	Other Streptococcus species,Other organism(s) gram negative rods, gram positive cocci in pairs	27.8	269	27.8	Arterial	7.22	69	95	Unknown	NA	NA	27.1	4.76
270	IXP-H4-026	H4	Other	No	No	none given	No	male	35	Black	4	5.33	2	APACHE IV	47	NA	NA	NA	NA	Not available	Not available	Not available	NA	Investigator A: ; Investigator B:	Not identified at Initial Evaluation.	O	O	O	O	O	yes		no	No	NA	No		21.6	270	21.6	Venous	7.24	137	377	Unknown	NA	NA	0.43	-1.22
271	IXP-H5-001	H5	ICU from ED	Yes	No	none given	No	female	29	Black	1.67	17.79	3	APACHE II	12	0	NA	0 - Platelets > 150	NA	0 - MAP >=70 mm Hg	0 - GCS 15	0 - creatinine <1.2	CXR evidence of pneumonia: Inv A: Yes, Inv B: No, Inv C: No; Other imaging obtained: Inv A: CT Soft Tissue Neck w/ IV contrast, Inv B: CT Neck, Inv C: 0	Investigator A: CT Neck- focal short segment, severe stenosis of the subglottic trachea.; Investigator B: CXR suggestive of atelectasis and cultures negative; Investigator C: Patient with tracheal stenosis and SIRS response	Initial impression positive for infection: Pneumonia,	O	yes	O	O	O	O	Location of Infectious agent: nares; Staphylococcus aureus methicillin resistant (MRSA) (Identified 3 hours after ICU admit); .	no	Yes, within 24 hours of ICU admission and/or during ICU admission.	AUGMENTIN[start: 9 Hours; stop: 5 Days, 9 Hours]; UNASYN[start: -1 Hours; stop: -1 Hours]; Vancomycin[start: 12 Days, 6 Hours; stop: 17 Days, 21 Hours];	No		13.69	271	13.69	NA	NA	168	168	Unknown	NA	NA	0.02	-5.64
272	IXP-H5-002	H5	ICU from ED	No	No	none given	No	male	67	Black	4.62	4.62	2	APACHE II	24	8	0 - P/F-ratio >400	2 - Platelets < 100	1 - Bilirubin 1.2-1.99	0 - MAP >=70 mm Hg	0 - GCS 15	2 - creatinine 2.0-3.4	CXR evidence of pneumonia: Inv A: Yes, Inv B: Yes;	Investigator A: INFLUENZA A; Investigator B: RESP VIRUS PANEL POS INFLUENZA A	Initial impression positive for infection: Pneumonia,	O	yes	O	O	O	O	Location of Infectious agent: Sputum; Influenza A (Identified -1 days, 1 hours after ICU admit); . Respiratory Viral Tests ordered: Other, Resp Virus PCR result: Influenza A (any type)	no	Yes, within 24 hours of ICU admission and/or during ICU admission.	Ceftriaxone[start: -1 Hours; stop: -0 Hours]; [start: 19 Hours; stop: 8 Hours]; Levofloxacin[start: -1 Hours; stop: 0 Hours]; VIBRAMYCIN[start: 1 Days, 11 Hours; stop: 4 Days, 8 Hours];	No		7.17	272	5.89	Venous	7.33	169	169	Serum	1.4	NA	3.78	1.92
273	IXP-H5-003	H5	ICU from ED	No	No	none given	No	male	49	Black	1.79	3.08	3	APACHE II	12	7	2 - P/F-ratio <300	1 - Platelets < 150	NA	0 - MAP >=70 mm Hg	0 - GCS 15	4 - >5.0 or urine output <200	CXR evidence of pneumonia: Inv A: Yes, Inv B: Yes;	Investigator A: Human metapneumovirus positive; Investigator B: CXR consistent with pneumonia. Respiratory PCR positive for human pneumovirus, but bacterial superinfect ion possible.	Initial impression positive for infection: Pneumonia,	O	yes	O	O	O	O	Location of Infectious agent: PCR; Metapneumonovirus (Identified 0 days, 2 hours after ICU admit); Other organism(s) influenza A (Identified 0 days, 10 hours after ICU admit); . Respiratory Viral Tests ordered: RFA - PCR, result: Metapneumovirus	no	Yes, within 24 hours of ICU admission and/or during ICU admission.	Vancomycin[start: -3 Hours; stop: 8 Hours]; Piperacillin/Tazobactam[start: -3 Hours; stop: 8 Hours]; [start: 9 Hours; stop: 7 Days, 9 Hours]; Levofloxacin[start: 1 Days, 14 Hours; stop: 9 Days, 14 Hours]; Amoxicillin - clavulanate[start: 3 Days, 15 Hours; stop: 13 Days, 13 Hours];	No		6.15	273	6.15	Venous	7.53	97	97	Unknown	NA	NA	12.79	3.68
274	IXP-H5-004	H5	Floor	No	No	none given	No	female	25	Black	2.79	25.21	3	APACHE II	28	4	1 - P/F-ratio <400	4 - Platelets < 20	1 - Bilirubin 1.2-1.99	1 - MAP <70 mm Hg	0 - GCS 15	0 - creatinine <1.2	Abd or Pelvic CT obtained?: Inv A: No, Inv B: Yes; Other imaging obtained: Inv A: 0, Inv B: CT Brain, sinus; US abdomen	Investigator A: ; Investigator B: C. diff (+), diarrhea (+) abdominal pain (although CT/US with no evidence of infection). \n E. Coli in 1/2 blood cultures- unclear source, but presumed intraabdominal.	Initial impression positive for infection: Abdominal,	O	O	yes	O	O	O	Location of Infectious agent: stool; C. difficile (Identified 2 days, 7 hours after ICU admit); E. coli (Identified 10 hours after ICU admit); Other organism(s) Staph species (coagulase negative (Identified 8 days, 19 hours after ICU admit); .	no	Yes, within 24 hours of ICU admission and/or during ICU admission.	Diflucan[start: 15 Hours; stop: 7 Days, 15 Hours]; Piperacillin/Tazobactam[start: -3 Hours; stop: 2 Days, 14 Hours]; [start: 3 Days, 10 Hours; stop: 15 Days, 7 Hours]; [start: 16 Days, 19 Hours; stop: 23 Days, 19 Hours]; Vancomycin[start: -1 Hours; stop: 25 Days, 3 Hours]; Metronidazole[start: 3 Hours; stop: 4 Hours];	Yes	Other organism(s) Staph species (coagulase negative)	0.73	274	0.73	NA	NA	89	89	Serum	1.7	NA	153.18	7.26
275	IXP-H5-005	H5	ICU from ED	No	No	none given	No	male	37	Black	6.25	6.25	4	APACHE II	15	2	0 - P/F-ratio >400	0 - Platelets > 150	2 - Bilirubin 2.0-5.99	0 - MAP >=70 mm Hg	0 - GCS 15	0 - creatinine <1.2	CXR evidence of pneumonia: Inv A: Yes, Inv B: Yes, Inv C: Yes; Chest CT findings of pneumonia: Inv A: Yes, Inv B: Yes, Inv C: Yes; Other imaging obtained: Inv A: MRI Brain, Inv B: MRI/ CT brain, Inv C: Brain CT	Investigator A: Rhinovirus also, but likely bacterial PNA; Investigator B: Enteric/ rhinovirus isolated from nares. Negative bacterial cultures but CXR/ CT could be consistent with bacterial/ necrotizing PNA; Investigator C: Patient with HIV on HAART presents with severe CAP- multi-lobar plus elevated lactate. Viral panel positive for rhino/ enterovirus- improved on levaquin.	Initial impression positive for infection: Pneumonia,	O	yes	O	O	O	O	Respiratory Viral Tests ordered: Other, Respiratory Virus PCR result: Rhinovirus	no	Yes, within 24 hours of ICU admission and/or during ICU admission.	Levofloxacin[start: -6 Hours; stop: 6 Days, 8 Hours]; Vancomycin[start: 3 Hours; stop: 2 Days, 3 Hours]; Ritonovir[start: 14 Hours; stop: 6 Days, 8 Hours];	No		23.04	275	23.04	Arterial	7.44	118	118	Serum	3.4	NA	22.53	4.49
276	IXP-H5-006	H5	ICU from ED	Yes	No	none given	Yes	female	80	Black	21	21	2	APACHE II	36	8	2 - P/F-ratio <300	0 - Platelets > 150	NA	1 - MAP <70 mm Hg	Not available	1 - creatinine 1.2-1.9	0	Investigator A: ; Investigator B: CXR and CT consistent with PNA, but cultures negative. \n \n Autopsy performed- consistent with bronchopneumonia.	Initial impression positive for infection: Pneumonia,	O	yes	O	O	O	O		no	Yes, within 24 hours of ICU admission and/or during ICU admission.	Vancomycin[start: -2 Hours; stop: 0 Hours]; Levofloxacin[start: -2 Hours; stop: -1 Hours]; Piperacillin/Tazobactam[start: -2 Hours; stop: 3 Days, 17 Hours];	No		12.87	276	11.4	NA	NA	155	155	Serum	1.7	NA	74.4	6.22
277	IXP-H5-007	H5	ICU from ED	No	No	none given	No	male	33	Black	0.58	0.83	2	APACHE II	4	0	0 - P/F-ratio >400	0 - Platelets > 150	0 - Bilirubin <1.2	0 - MAP >=70 mm Hg	0 - GCS 15	0 - creatinine <1.2	Other imaging obtained: Inv A: 0, Inv B: brain CT - no significant findings	Investigator A: asceptic meningitis; Investigator B: LP with elevated lymphocytes suggestive of viral infection but all cultures and PCR results negative.	Initial impression positive for infection: Central Nervous System,	O	O	O	O	yes	O		no	Yes, within 24 hours of ICU admission and/or during ICU admission.	Vancomycin[start: -2 Hours; stop: 1 Days, 4 Hours]; Azithromycin[start: -4 Hours; stop: 1 Days, 4 Hours]; Acyclovir[start: -1 Hours; stop: 1 Days, 7 Hours];	No		2.249	277	2.179	NA	NA	141	141	Unknown	NA	NA	5.3	2.41
278	IXP-H5-008	H5	Floor	No	No	none given	No	male	51	Hispanic	1.67	10.67	4	APACHE II	17	5	NA	0 - Platelets > 150	0 - Bilirubin <1.2	1 - MAP <70 mm Hg	2 - GCS 10-12	3 - creatinine 3.5-4.9 or urine output <500	Abd or Pelvic CT obtained?: Inv A: No, Inv B: Yes;	Investigator A: ; Investigator B: Abd/ pelvis CT demonstrated findings c/w osteomyelitis (L) SI joint duct extension from sacral pressure ulcer.	Initial impression positive for infection: Blood,	O	O	O	O	yes	O	Location of Infectious agent: Blood; Staphylococcus aureus methicillin resistant (MRSA) (Identified 0 days, 23 hours after ICU admit); Staphylococcus aureus methicillin resistant (MRSA) (Identified 2 days, 0 hours after ICU admit); Staphylococcus aureus methicillin sensitive (Identified 5 days, 22 hours after ICU admit); Staphylococcus aureus methicillin resistant (MRSA) (Identified 9 days, 22 ho…	YES	Yes, within 24 hours of ICU admission and/or during ICU admission.	Vancomycin[start: 7 Hours; stop: 2 Days, 10 Hours]; [start: 5 Days, 12 Hours; stop: 5 Days, 13 Hours]; [start: 8 Days, 12 Hours; stop: 10 Days, 4 Hours]; Meropenem[start: -10 Hours; stop: 4 Hours]; Daptomycin[start: -9 Hours; stop: -8 Hours]; Amikacin[start: -12 Hours; stop: -11 Hours];	No		15.66	278	12.47	NA	NA	132	137	Serum	2.6	291	16.66	4.06
279	IXP-H5-009	H5	ICU from ED	No	No	none given	No	female	41	Black	3.17	7.38	4	APACHE II	19	6	NA	0 - Platelets > 150	0 - Bilirubin <1.2	1 - MAP <70 mm Hg	0 - GCS 15	4 - >5.0 or urine output <200	Abd or Pelvic CT obtained?: Inv A: Yes, Inv B: Yes; Other imaging obtained: Inv A: 0, Inv B: MRI toe c/w osteomylitis	Investigator A: Colitis on CT and Cdiff (+); Investigator B: symptoms of 2 infections of persistence and both confirmed. \n 1) Cdiff (toxin (+) stool) \n 2) (L) toe osteomyelitis (would culture (+) + MRI c/w osteomyelitis).	Initial impression positive for infection: Cellulitis,Abdominal,	O	O	yes	O	O	O	Location of Infectious agent: Blood; Staphylococcus aureus methicillin sensitive (Identified 3 days, 21 hours after ICU admit); Staphylococcus aureus methicillin sensitive (Identified 4 days, 0 hours after ICU admit); C. difficile (Identified 3 days, 5 hours after ICU admit); .	YES	Yes, within 24 hours of ICU admission and/or during ICU admission.	Vancomycin[start: -2 Hours; stop: -0 Hours]; [start: 2 Days, 22 Hours; stop: 3 Days, 0 Hours]; [start: 4 Days, 1 Hours; stop: 7 Days, 6 Hours]; Metronidazole[start: 4 Hours; stop: 3 Days, 21 Hours]; Cefepime[start: 2 Hours; stop: 6 Days, 2 Hours];	Yes	Staphylococcus aureus methicillin sensitive,C. difficile	18.73	279	18.73	NA	NA	160	160	Whole	2.3	NA	1.85	0.89
280	IXP-H5-010	H5	ICU from ED	Yes	No	none given	No	female	72	Black	39.58	39.58	4	APACHE II	36	6	0 - P/F-ratio >400	0 - Platelets > 150	0 - Bilirubin <1.2	1 - MAP <70 mm Hg	Not available	1 - creatinine 1.2-1.9	Other imaging obtained: Inv A: MRI Brain, Inv B: MRI/ CT brain, Inv C: Brain CT	Investigator A: Diffuse leptomeningeal involvement on MRI brain; Investigator B: MRI brain with leptomeningeal inflammation. LP with pleocytosis but culture negative; low glucose. Pt clinically improved with empiric antibiotics for meningitis.; Investigator C: Patient with lymphoma and meningoencephalitis likely secondary to lymphoma	Initial impression positive for infection: Central Nervous System,	O	O	O	O	yes	O		no	Yes, within 24 hours of ICU admission and/or during ICU admission.	Vancomycin[start: 3 Hours; stop: 5 Days, 17 Hours]; [start: 32 Days, 10 Hours; stop: 32 Days, 11 Hours]; AMPICILLIN[start: 4 Hours; stop: 6 Days, 7 Hours]; CEFEPIME[start: 0 Hours; stop: 6 Days, 11 Hours]; [start: 29 Days, 21 Hours; stop: 30 Days, 16 Hours]; Zyvox[start: 6 Days, 14 Hours; stop: 27 Days, 22 Hours];	No		2.33	280	1.054	Arterial	7.41	195	289	Whole	1.2	NA	2.31	1.21
281	IXP-H5-011	H5	ICU from ED	No	No	none given	No	male	57	White	8.92	6.96	3	APACHE II	14	7	4 - P/F-ratio <100 and respiratory support	0 - Platelets > 150	0 - Bilirubin <1.2	0 - MAP >=70 mm Hg	0 - GCS 15	3 - creatinine 3.5-4.9 or urine output <500	CXR evidence of pneumonia: Inv A: Yes, Inv B: Yes;	Investigator A: Sputum culture with MSSA; Investigator B: Human metopneumovirus and MSSA isolated from NP and sputum, respectively \n CXR c/w PNA	Initial impression positive for infection: Pneumonia,	O	yes	O	O	O	O	Location of Infectious agent: Sputum; Staphylococcus aureus methicillin sensitive (Identified 0 days, 20 hours after ICU admit); Other organism(s) Candida (Identified 15 days, 19 hours after ICU admit); . Respiratory Viral Tests ordered: RFA - PCR, result: Metapneumovirus	no	Yes, within 24 hours of ICU admission and/or during ICU admission.	Vancomycin[start: -0 Hours; stop: 2 Hours]; [start: 11 Days, 20 Hours; stop: 11 Days, 23 Hours]; [start: 14 Days, 3 Hours; stop: 14 Days, 5 Hours]; Piperacillin/Tazobactam[start: -0 Hours; stop: 1 Days, 14 Hours]; Metronidazole[start: 7 Days, 21 Hours; stop: 11 Days, 12 Hours]; Levofloxacin[start: -0 Hours; stop: 0 Hours];	No		12.71	281	10.78	NA	NA	110	113	Unknown	NA	NA	7.35	2.88
282	IXP-H5-012	H5	ICU from ED	No	No	none given	No	male	57	Black	0.71	1.83	3	APACHE II	4	0	NA	NA	NA	0 - MAP >=70 mm Hg	0 - GCS 15	Not available	Other imaging obtained: Inv A: MRI Brain, Inv B: MRI/ CT brain, Inv C: Brain CT	Investigator A: Rhinovirus; Investigator B: Rhino/ enterovirus (+) nasal swab but no evidence of PNA by CXR and no other cx results.; Investigator C: COPD exacerbation- (+) rhinovirus	Initial impression positive for infection: Pneumonia,	O	yes	O	O	O	O	Respiratory Viral Tests ordered: Other, Resp Virus PCR result: Rhinovirus	no	Yes, within 24 hours of ICU admission and/or during ICU admission.	Azithromycin[start: -1 Hours; stop: -0 Hours]; [start: 16 Hours; stop: 22 Hours];	No		8.78	282	8.78	NA	NA	NA	NA	Unknown	NA	NA	0.02	-5.64
283	IXP-H5-013	H5	ICU from ED	No	No	none given	No	female	52	Black	1	1.96	2	APACHE II	6	0	0 - P/F-ratio >400	0 - Platelets > 150	0 - Bilirubin <1.2	0 - MAP >=70 mm Hg	0 - GCS 15	0 - creatinine <1.2	0	Investigator A: ; Investigator B: Bronchitis. Productive cough, viral PCR (+) but sputum cx neg. CXR neg; Investigator C: Obese patient with OSA + asthma. Presented with acute exacerbation.	Not identified at Initial Evaluation.	O	O	O	O	O	yes	Respiratory Viral Tests ordered: Other, Resp Virus PCR result: Rhinovirus	no	No	NA	No		9.003	283	9.003	NA	NA	87	87	Unknown	NA	NA	0.02	-5.64
284	IXP-H5-014	H5	ICU from ED	No	No	none given	No	male	77	White	1.08	3.83	2	APACHE II	15	2	0 - P/F-ratio >400	1 - Platelets < 150	0 - Bilirubin <1.2	0 - MAP >=70 mm Hg	0 - GCS 15	0 - creatinine <1.2	0	Investigator A: ; Investigator B: Lactate elevation but no signs of infection. Clinically stable/ improved after antibx stopped; Investigator C:	Not identified at Initial Evaluation.	O	O	O	O	O	yes		no	Yes, within 24 hours of ICU admission and/or during ICU admission.	Ceftriaxone[start: -2 Hours; stop: -1 Hours]; Levofloxacin[start: 2 Hours; stop: 3 Hours]; Vancomycin[start: -1 Hours; stop: 0 Hours];	No		9.39	284	6.11	NA	NA	99	99	Unknown	NA	NA	NA	NA
285	IXP-H5-015	H5	ICU from ED	No	No	none given	No	female	64	Asian	3.12	6.83	4	APACHE II	25	4	0 - P/F-ratio >400	1 - Platelets < 150	0 - Bilirubin <1.2	0 - MAP >=70 mm Hg	0 - GCS 15	3 - creatinine 3.5-4.9 or urine output <500	Other imaging obtained: Inv A: MRI Brain, Inv B: MRI/ CT brain, Inv C: Brain CT	Investigator A: C. diff positive, but unclear infection. No colitis on colonoscopy.; Investigator B: Hematochezia, recent c.diff infection but completed treatment prior to this admission. \n \n \n \n \n \n \n \n \n \n \n \n \n \n \n \n \n C.diff tox (+) on admission but colonoscopy with no evidence of infection and patient stable after empiric antibiotic stopped; Investigator C: Abd CT consistent…	Initial impression positive for infection: Abdominal,	O	O	yes	O	O	O	Location of Infectious agent: stool; C. difficile (Identified 0 days, 5 hours after ICU admit); Other organism(s) candida albicans (Identified 11 days, 18 hours after ICU admit); Klebsiella pneumonia (Identified 12 days, 17 hours after ICU admit); Other organism(s) enterococcus species (Identified 12 days, 17 hours after ICU admit); .	no	Yes, within 24 hours of ICU admission and/or during ICU admission.	Vancomycin[start: 7 Hours; stop: 7 Days, 7 Hours];	Yes	Klebsiella pneumonia,Other organism(s) enterococcus species, candida albicans	14.35	285	12.7	NA	NA	44	44	Unknown	NA	45	4.35	2.12
286	IXP-H5-016	H5	ICU from ED	No	No	none given	No	male	41	Hispanic	1.67	2.71	3	APACHE II	12	6	0 - P/F-ratio >400	2 - Platelets < 100	3 - Bilirubin 6.0-12	0 - MAP >=70 mm Hg	0 - GCS 15	0 - creatinine <1.2	0	Investigator A: ; Investigator B: SIRS secondary to GI bleed	Not identified at Initial Evaluation.	O	O	O	O	O	yes		no	Yes, within 24 hours of ICU admission and/or during ICU admission.	Ceftriaxone[start: -3 Hours; stop: 1 Days, 0 Hours];	No		2	286	1.9	NA	NA	122	122	Unknown	NA	NA	0.93	-0.1
287	IXP-H5-017	H5	ICU from ED	No	No	none given	No	female	24	Black	1.83	1.83	3	APACHE II	11	0	NA	NA	NA	0 - MAP >=70 mm Hg	0 - GCS 15	0 - creatinine <1.2	NA	Investigator A: DKA; Investigator B: SIRS secondary to DKA	Not identified at Initial Evaluation.	O	O	O	O	O	yes		no	No	NA	No		9.62	287	9.62	Venous	7.31	119	288	Unknown	NA	NA	0.02	-5.64
288	IXP-H5-018	H5	ICU from ED	No	No	none given	No	female	77	White	2.88	12.92	2	APACHE II	13	2	1 - P/F-ratio <400	0 - Platelets > 150	0 - Bilirubin <1.2	0 - MAP >=70 mm Hg	1 - GCS 13-14	0 - creatinine <1.2	NA	Investigator A: ; Investigator B: SIRS in the setting of brain lesion- mental status change. Path: glioblastoma multiform	Not identified at Initial Evaluation.	O	O	O	O	O	yes		no	No	NA	No		13.58	288	5.22	NA	NA	134	134	Unknown	NA	NA	0.02	-5.64
289	IXP-H5-019	H5	Other	No	No	none given	No	male	74	White	1.12	2.83	2	APACHE II	NA	NA	0 - P/F-ratio >400	0 - Platelets > 150	NA	0 - MAP >=70 mm Hg	0 - GCS 15	0 - creatinine <1.2	NA	Investigator A: Stroke; Investigator B: SIRS in setting of CVA- mental status change	Not identified at Initial Evaluation.	O	O	O	O	O	yes		no	No	NA	No		7.38	289	6.52	NA	NA	174	174	Unknown	NA	NA	0.02	-5.64
290	IXP-H5-020	H5	ICU from ED	No	No	none given	No	female	54	Black	0.79	0.71	3	APACHE II	10	2	2 - P/F-ratio <300	0 - Platelets > 150	0 - Bilirubin <1.2	0 - MAP >=70 mm Hg	0 - GCS 15	0 - creatinine <1.2	0	Investigator A: COPD, recurrent aspiration events.; Investigator B: Symptoms and CXR/ CT c/w pneumonia, but cultures negative	Initial impression positive for infection: Pneumonia,	O	yes	O	O	O	O		no	Yes, within 24 hours of ICU admission and/or during ICU admission.	Amoxicillin-clavulanate[start: 1 Days, 11 Hours; stop: 2 Days, 19 Hours]; Ceftriaxone[start: -1 Hours; stop: -0 Hours]; Levofloxacin[start: -1 Hours; stop: 1 Days, 11 Hours];	No		18.32	290	16.1	NA	NA	99	99	Unknown	NA	150	0.68	-0.56
291	IXP-H5-021	H5	ICU from ED	No	No	none given	No	female	52	Black	24.67	24.67	3	APACHE II	19	1	1 - P/F-ratio <400	0 - Platelets > 150	0 - Bilirubin <1.2	0 - MAP >=70 mm Hg	0 - GCS 15	0 - creatinine <1.2	NA	Investigator A: Malignant ulcerations of breast; Investigator B:	Not identified at Initial Evaluation.	O	O	O	O	O	yes		no	Yes, within 24 hours of ICU admission and/or during ICU admission.	Vancomycin[start: 14 Hours; stop: -42514 Days, -0 Hours]; [start: 10 Days, 14 Hours; stop: 13 Days, 22 Hours]; [start: 21 Days, 11 Hours; stop: 21 Days, 12 Hours]; Piperacillin/Tazobactam[start: 10 Days, 16 Hours; stop: 14 Days, 12 Hours]; cEFAZOLIN[start: 20 Days, 17 Hours; stop: 20 Days, 17 Hours]; [start: 23 Days, 10 Hours; stop: 23 Days, 11 Hours]; cEFEPIME[start: 16 Hours; stop: 7 Days, 4 Ho…	No		8.68	291	8.32	NA	NA	85	95	Serum	6.4	NA	0.64	-0.64
292	IXP-H5-022	H5	ICU from ED	No	No	none given	No	male	33	Hispanic	0.67	1.46	3	APACHE II	7	0	0 - P/F-ratio >400	0 - Platelets > 150	NA	0 - MAP >=70 mm Hg	0 - GCS 15	0 - creatinine <1.2	NA	Investigator A: ASTHMA; Investigator B: Rapid strep from outside hospital on admission positive. Pt with symptoms of pharyngitis; Investigator C: Patient admitted with acute asthma exacerbation. Also had a strep throat	Initial impression positive for infection: Other, PHARYNGITIS	yes	O	O	O	O	O	Location of Infectious agent: throat swab; Other Streptococcus species (Identified -2 days, 12 hours before ICU admit); .	no	Yes, within 24 hours of ICU admission and/or during ICU admission.	Penicillin G Benzathine[start: -1 Hours; stop: -1 Hours];	No		12.65	292	11.53	NA	NA	NA	NA	Unknown	NA	NA	0.02	-5.64
293	IXP-H5-023	H5	ICU from ED	No	No	none given	No	male	50	Black	1.46	7.46	2	APACHE II	19	7	2 - P/F-ratio <300	2 - Platelets < 100	0 - Bilirubin <1.2	0 - MAP >=70 mm Hg	0 - GCS 15	4 - >5.0 or urine output <200	NA	Investigator A: ; Investigator B: SIRS in setting of progression of CKD ->ESRD with metabolic acidosis.	Not identified at Initial Evaluation.	O	O	O	O	O	yes		no	Yes, within 24 hours of ICU admission and/or during ICU admission.	Cefazolin[start: 11 Hours; stop: 12 Hours];	No		6.46	293	6.37	NA	NA	74	170	Unknown	NA	NA	0.79	-0.34
294	IXP-H5-024	H5	Other	No	No	none given	No	male	63	Black	1.04	3.92	4	APACHE II	9	1	0 - P/F-ratio >400	1 - Platelets < 150	0 - Bilirubin <1.2	0 - MAP >=70 mm Hg	0 - GCS 15	0 - creatinine <1.2	CXR evidence of pneumonia: Inv A: Yes, Inv B: Yes; Other imaging obtained: Inv A: MRI head without contrast, Inv B: MRI head without contrast	Investigator A: Staph epi bacteremia; Investigator B: Port in place positive blood cultures suspected septic joint but cell count and culture negative.	Initial impression positive for infection: Cellulitis,Blood,	O	O	O	O	yes	O		no	Yes, within 24 hours of ICU admission and/or during ICU admission.	Vancomycin[start: 2 Hours; stop: 3 Days, 19 Hours]; Piperacillin/Tazobactam[start: 3 Hours; stop: 17 Hours];	No		3.49	294	3.49	NA	NA	122	122	Unknown	NA	5	0.3	-1.74
295	IXP-H5-025	H5	ICU from ED	No	No	none given	No	male	58	Black	1.75	3.54	2	APACHE II	17	5	1 - P/F-ratio <400	2 - Platelets < 100	0 - Bilirubin <1.2	0 - MAP >=70 mm Hg	0 - GCS 15	2 - creatinine 2.0-3.4	NA	Investigator A: ; Investigator B:	Not identified at Initial Evaluation.	O	O	O	O	O	yes		no	Yes, within 24 hours of ICU admission and/or during ICU admission.	Ceftriaxone[start: 0 Hours; stop: 1 Hours]; Levofloxacin[start: -0 Hours; stop: 0 Hours]; Vancomycin[start: 2 Hours; stop: 4 Hours];	No		4.47	295	4.47	NA	NA	87	87	Unknown	NA	NA	0.2	-2.32
296	IXP-H5-026	H5	Floor	No	Yes	Norepinephrine	No	female	70	Black	3.21	30.33	4	APACHE II	15	3	2 - P/F-ratio <300	0 - Platelets > 150	0 - Bilirubin <1.2	1 - MAP <70 mm Hg	0 - GCS 15	0 - creatinine <1.2	CXR evidence of pneumonia: Inv A: Yes, Inv B: Yes; Chest CT findings of pneumonia: Inv A: Yes, Inv B: Yes; Abd or Pelvic CT obtained?: Inv A: Yes, Inv B: Yes; Other imaging obtained: Inv A: 0, Inv B: CT Brain, MRI Brain	Investigator A: MSSA in blood; Investigator B: Joint fluid and blood positive MSSA. ECHO negative for vegetation/ endocarditis	Initial impression positive for infection: Blood,Other, Septic arthritis	O	O	O	O	yes	O	Location of Infectious agent: Blood; Staphylococcus aureus methicillin sensitive (Identified 3 days, 21 hours after ICU admit); Staphylococcus aureus methicillin sensitive (Identified 3 days, 21 hours after ICU admit); Staphylococcus aureus methicillin sensitive (Identified 4 days, 0 hours after ICU admit); Staphylococcus aureus methicillin sensitive (Identified 4 days, 0 hours after ICU admit); …	YES	YES.	cefazolin[start: 1 Days, 23 Hours; stop: 6 Days, 0 Hours]; [start: 20 Days, 0 Hours; stop: 20 Days, 9 Hours]; keflex[start: 20 Days, 18 Hours; stop: 20 Days, 18 Hours]; Vancomycin[start: 0 Hours; stop: 22 Hours]; [start: 9 Days, 18 Hours; stop: 11 Days, 6 Hours]; oxacillin[start: 6 Days, 8 Hours; stop: 23 Days, 3 Hours];	Yes	Staphylococcus aureus methicillin sensitive	10.48	296	10.48	NA	NA	103	103	Unknown	NA	NA	57.6	5.85
297	IXP-H5-027	H5	ICU from ED	No	No	none given	No	female	32	Hispanic	0.83	1.83	2	APACHE II	13	4	0 - P/F-ratio >400	0 - Platelets > 150	NA	0 - MAP >=70 mm Hg	0 - GCS 15	4 - >5.0 or urine output <200	Other imaging obtained: Inv A: MRI Head, MRA head and neck, CT head, renal ultrasound, Inv B: MRI Head, MRA head and neck, CT head, renal ultrasound	Investigator A: ; Investigator B:	Not identified at Initial Evaluation.	O	O	O	O	O	yes		no	No	NA	No		8.49	297	8.49	NA	NA	489	489	Unknown	NA	NA	0.3	-1.74
298	IXP-H5-028	H5	Floor	No	No	none given	No	female	65	Black	7.79	10.92	4	APACHE II	NA	NA	3 - P/F-ratio <200 and respiratory support	0 - Platelets > 150	NA	0 - MAP >=70 mm Hg	0 - GCS 15	0 - creatinine <1.2	Abd or Pelvic CT obtained? Inv A: Yes, Inv B: Yes, Inv C: Yes; Other imaging obtained: Inv A: CT renal stone protocol, Inv B: CT renal stone protocol, Inv C: CT renal stone protocol	Investigator A: Bronchoscopic sample with polymicrobial growth; Investigator B: CXR and CT positive for pneumonia.	Initial impression positive for infection: Pneumonia,	O	yes	O	O	O	O	Location of Infectious agent: Sputum; Staphylococcus aureus methicillin resistant (MRSA) (Identified 14 hours after ICU admit); Pseudomonas aeruginosa (Identified 14 hours after ICU admit); Klebsiella pneumonia (Identified 14 hours after ICU admit); Staphylococcus aureus methicillin resistant (MRSA) (Identified 3 days, 14 hours after ICU admit); Other organism(s) propionibacterium (Identified 9 d…	no	YES.	Azithromycin[start: -1 Hours; stop: 9 Days, 10 Hours]; voriconazole[start: 5 Days, 10 Hours; stop: 13 Days, 10 Hours]; Piperacillin/Tazobactam[start: -1 Hours; stop: 9 Days, 18 Hours]; Vancomycin[start: -1 Hours; stop: 10 Hours]; [start: 4 Days, 22 Hours; stop: 11 Days, 22 Hours];	Yes	Staphylococcus aureus methicillin resistant (MRSA),Klebsiella pneumonia,Pseudomonas aeruginosa,Other organism(s) Rhinovirus, enterovirus, propionibacterium	22.68	298	16.82	NA	NA	202	202	Unknown	NA	NA	1.56	0.64
299	IXP-H5-029	H5	ICU from ED	No	No	none given	No	male	50	Black	0.67	1.62	2	APACHE II	3	1	0 - P/F-ratio >400	0 - Platelets > 150	0 - Bilirubin <1.2	0 - MAP >=70 mm Hg	0 - GCS 15	0 - creatinine <1.2	Abd or Pelvic CT obtained?: Inv A: Yes, Inv B: Yes; Other imaging obtained: Inv A: CT lower extremity with contrast, Inv B: CT lower extremity with contrast	Investigator A: ; Investigator B: DKA. No evidence of infection.	Not identified at Initial Evaluation.	O	O	O	O	O	yes		no	No	NA	No		10.12	299	9.37	NA	NA	246	246	Unknown	NA	NA	0.09	-3.47
300	IXP-H5-030	H5	ICU from ED	No	No	none given	No	female	53	White	4.71	5.67	2	APACHE II	7	2	2 - P/F-ratio <300	0 - Platelets > 150	0 - Bilirubin <1.2	0 - MAP >=70 mm Hg	0 - GCS 15	0 - creatinine <1.2	Other imaging obtained: Inv A: KUB, CT head, Inv B: CT head, x-ray abdomen, x-ray left shoulder	Investigator A: ; Investigator B: Asthma exacerbation. No evidence of infection	Initial impression positive for infection: Pneumonia,	O	yes	O	O	O	O	Respiratory Viral Tests ordered: Other, Respiratory Viral PCR result: Parainfluenza 3	no	Yes, within 24 hours of ICU admission and/or during ICU admission.	Levofloxacin[start: 6 Hours; stop: 4 Days, 0 Hours];	No		13.85	300	13.85	Arterial	7.37	371	371	Unknown	NA	NA	0.02	-5.64
301	IXP-H5-031	H5	ICU from ED	No	No	none given	No	female	60	Black	5	0.92	2	APACHE II	15	2	1 - P/F-ratio <400	1 - Platelets < 150	0 - Bilirubin <1.2	0 - MAP >=70 mm Hg	0 - GCS 15	0 - creatinine <1.2	Other imaging obtained: Inv A: V/Q Scan, Inv B: V/Q Scan, Inv C: See below	Investigator A: ; Investigator B: GI Bleed. No evidence of infection	Not identified at Initial Evaluation.	O	O	O	O	O	yes		no	Yes, within 24 hours of ICU admission and/or during ICU admission.	Ceftriaxone[start: 16 Hours; stop: 3 Days, 15 Hours];	No		8.46	301	5.76	NA	NA	108	108	Unknown	NA	NA	1.37	0.45
302	IXP-H5-032	H5	ICU from ED	No	No	none given	No	female	45	Black	2.21	4.33	2	APACHE II	18	10	2 - P/F-ratio <300	3 - Platelets < 50	3 - Bilirubin 6.0-12	1 - MAP <70 mm Hg	0 - GCS 15	1 - creatinine 1.2-1.9	Abd or Pelvic CT obtained?: Inv A: Yes, Inv B: No;	Investigator A: CT Chest suggestive of Pulmonary Edema; Investigator B: Initially suspected of infection due to lactic acidosis, but cultures negative and patient stable off antibiotics	Initial impression positive for infection: Pneumonia,	O	yes	O	O	O	O		no	Yes, within 24 hours of ICU admission and/or during ICU admission.	Piperacillin/Tazobactam[start: -2 Hours; stop: 2 Days, 8 Hours]; Vancomycin[start: 21 Hours; stop: 1 Days, 4 Hours];	No		7.11	302	7.11	NA	NA	106	106	Unknown	NA	NA	1.1	0.14
303	IXP-H5-034	H5	ICU from ED	No	No	none given	No	male	54	Black	3.67	3.67	2	APACHE II	15	4	1 - P/F-ratio <400	0 - Platelets > 150	NA	0 - MAP >=70 mm Hg	0 - GCS 15	2 - creatinine 2.0-3.4	Abd or Pelvic CT obtained?: Inv A: No, Inv B: Yes;	Investigator A: ; Investigator B: Respiratory failure. No evidence of infection; Investigator C: Patient in ESRD plus asthma. Required intubation and ventilator support for hypercapnea respiratory failure. No infection or sepsis present.	Not identified at Initial Evaluation.	O	O	O	O	O	yes		no	No	NA	No		5.3	303	5.3	Arterial	7.26	100	165	Unknown	NA	NA	0.32	-1.64
304	IXP-H5-035	H5	ICU from ED	No	No	none given	No	female	63	Asian	2.08	18.17	4	APACHE II	17	4	0 - P/F-ratio >400	2 - Platelets < 100	2 - Bilirubin 2.0-5.99	0 - MAP >=70 mm Hg	0 - GCS 15	0 - creatinine <1.2	Abd or Pelvic CT obtained?: Inv A: Yes, Inv B: Yes; Other imaging obtained: Inv A: RUQ Ultrasound, Inv B: Abdominal US	Investigator A: E.coli in blood; Investigator B: E. Coli isolated from blood cultures and biliary drainage fluid.	Initial impression positive for infection: Blood,	O	O	O	O	O	yes	Location of Infectious agent: Blood; E. coli (Identified 3 days, 17 hours after ICU admit); E. coli (Identified 3 days, 22 hours after ICU admit); E. coli (Identified 3 days, 17 hours after ICU admit); Other organism(s) Citrobacter freundii complex (Identified 5 days, 21 hours after ICU admit); Other organism(s) Bacteroides fragilis (Identified 6 days, 23 hours after ICU admit); E. coli (Identifi…	YES	Yes, within 24 hours of ICU admission and/or during ICU admission.	Piperacillin/Tazobactam[start: 5 Hours; stop: 2 Days, 13 Hours];	Yes	Klebsiella pneumonia,Other organism(s) citrobacter freundii, bacteroides fragilis	18.37	304	18.37	NA	NA	65	65	Unknown	NA	93	26.03	4.7
305	IXP-H5-036	H5	Other Hospital/ICU	Yes	No	none given	No	male	57	Black	1.54	1.54	3	APACHE II	13	0	0 - P/F-ratio >400	0 - Platelets > 150	0 - Bilirubin <1.2	0 - MAP >=70 mm Hg	0 - GCS 15	0 - creatinine <1.2	Abd or Pelvic CT obtained?: Inv A: Yes, Inv B: Yes; Other imaging obtained: Inv A: 0, Inv B: MRI toe c/w osteomylitis	Investigator A: ; Investigator B: Acute or chronic respiratory failure. No evidence of infection	Not identified at Initial Evaluation.	O	O	O	O	O	yes	Location of Infectious agent: Sputum; Pseudomonas aeruginosa (Identified 3 days, 8 hours after ICU admit); .	no	Yes, within 24 hours of ICU admission and/or during ICU admission.	Piperacillin/Tazobactam[start: 3 Hours; stop: 5 Hours];	Yes	Pseudomonas aeruginosa	12.6	305	12.6	NA	NA	86	86	Unknown	NA	NA	1.79	0.84
306	IXP-H5-037	H5	Other	No	No	none given	No	female	73	Black	2.38	12.46	2	APACHE II	13	2	1 - P/F-ratio <400	0 - Platelets > 150	NA	0 - MAP >=70 mm Hg	1 - GCS 13-14	0 - creatinine <1.2	Other imaging obtained: Inv A: CT Brain, Inv B: CT Brain	Investigator A: Stable recent infarct in the left middle cerebral artery territory. Stable Í_‘_ \n minimal hemorrhage in the left sylvian fissure. No new hemorrhage. No Í_‘_ \n significant mass effect or midline shift.; Investigator B: SIRS in setting of CVA	Not identified at Initial Evaluation.	O	O	O	O	O	yes		no	No	0	No		6	306	5.04	NA	NA	120	120	Unknown	NA	NA	0.02	-5.64
307	IXP-H5-038	H5	0	No	No	none given	No	male	48	Black	0	2.21	2	APACHE II	16	4	0 - P/F-ratio >400	0 - Platelets > 150	NA	0 - MAP >=70 mm Hg	0 - GCS 15	4 - >5.0 or urine output <200	CXR evidence of pneumonia: Inv A: Yes, Inv B: Yes, Inv C: Yes; Chest CT findings of pneumonia: Inv A: Yes, Inv B: Yes, Inv C: Yes;	Investigator A: ; Investigator B: SIRS only, no evidence of sepsis	Not identified at Initial Evaluation.	O	O	O	O	O	yes		no	Yes, within 24 hours of ICU admission and/or during ICU admission.	Cefazolin[start: -2 Hours; stop: -1 Hours]; [start: 23 Hours; stop: 23 Hours];	No		11.52	307	11.52	NA	NA	107	107	Unknown	NA	NA	0.4	-1.32
308	IXP-H2-001	H2	Floor	No	Yes	Norepinephrine, Dobutamine	No	male	65	White	3.04	4.67	2	APACHE III	40	NA	NA	0 - Platelets > 150	NA	Not available	0 - GCS 15	0 - creatinine <1.2	CXR evidence of pneumonia: Inv A: Yes, Inv B: No; Other imaging obtained: Inv A: foot/ankle films showing soft tissue swelling/gas concerning for infection and osteomyelitis, Inv B: foot/ankle films showing soft tissue swelling	Investigator A: 65 M with history of Left 2-4 metatarsals admitted with wound infection. Blood and wound culture + for strep. \n On presors. Discharged home on hospice; Investigator B: Positive blood cultures X2 with strep species that matches wound/skin biopsy	Initial impression positive for infection: Cellulitis,	O	O	O	O	yes	O	Location of Infectious agent: Blood; Other Streptococcus species (Identified 5 days, 9 hours after ICU admit); Other Streptococcus species (Identified 4 days, 9 hours after ICU admit); Other organism(s) Pasteurella Multocida (Identified 4 days, 9 hours after ICU admit); .	YES	Yes, within 24 hours of ICU admission and/or during ICU admission.	Vancomycin[start: -12 Hours; stop: 2 Days, 4 Hours]; Metronidazole[start: -13 Hours; stop: 1 Hours]; Cefepime[start: -9 Hours; stop: 2 Days, 2 Hours]; Clindamycin[start: 8 Hours; stop: 1 Days, 23 Hours];	No		24.4	308	20.6	NA	NA	124	129	Whole	7.9	32	0.6	-0.74
309	IXP-H2-002	H2	ICU from ED	No	No	none given	No	female	69	White	6.25	6.25	2	APACHE III	49	NA	NA	0 - Platelets > 150	NA	0 - MAP >=70 mm Hg	0 - GCS 15	0 - creatinine <1.2	NA	Investigator A: Admitted for worsening rash, tachycardic, tachypnea. had a flutter during hospitalization with associated low BP. No antibiotics given. Dermatology diagnosed subcorneal pustular dermatosis.; Investigator B:	Not identified at Initial Evaluation.	O	O	O	O	O	yes		no	Yes, within 24 hours of ICU admission and/or during ICU admission.	Bacitracin[start: 1 Hours; stop: 5 Days, 13 Hours]; Dapsone[start: 1 Days, 7 Hours; stop: 6 Days, 0 Hours]; nystatin ointment[start: 1 Hours; stop: 6 Days, 2 Hours];	No		17	309	16.5	NA	NA	109	109	Unknown	NA	NA	0.28	-1.84
310	IXP-H2-003	H2	ICU from ED	No	No	none given	No	male	59	White	1.38	2.04	2	APACHE III	14	NA	NA	2 - Platelets < 100	NA	0 - MAP >=70 mm Hg	0 - GCS 15	0 - creatinine <1.2	Chest CT findings of pneumonia: Inv A: Yes, Inv B: Yes, Inv C: Yes;	Investigator A: Admitted with SOb, hypoxia requiring BiPAP and viral PCR. CT suggest pneumonia but no WBC, fever, minimum sputum. Discharged home with levaquin. History of severe COPD.; Investigator B: Positive for human rhinovirus/enterovirus nucleic acid; Investigator C: IMAGING: CT CHEST PULMONAY EMBOLUS Í¢__ë_„ñ New LLL ground glass opacities / consolidation / pneumonia \n \n CLINICAL INFO: 5…	Initial impression positive for infection: Pneumonia,	O	yes	O	O	O	O	Respiratory Viral Tests ordered: RFA - PCR, result: Rhinovirus	no	Yes, within 24 hours of ICU admission and/or during ICU admission.	Cefepime[start: -0 Hours; stop: 22 Hours]; Vancomycin[start: 2 Hours; stop: 12 Hours]; Tobramycin[start: -0 Hours; stop: 0 Hours];	No		11.8	310	11.1	NA	NA	121	121	Unknown	NA	NA	0.02	-5.64
311	IXP-H2-004	H2	ICU from ED	No	No	none given	No	female	87	White	1.62	16	2	APACHE III	58	NA	NA	0 - Platelets > 150	NA	1 - MAP <70 mm Hg	0 - GCS 15	2 - creatinine 2.0-3.4	0	Investigator A: Patient admitted with SOB and bradycardia and LLQ pain found to have CHP and obstructing renal stone requiring neph tube placement; Investigator B: ; Investigator C: ADDITIONAL IMAGING: \n CXR Í¢__ë_„ñ No evidence of infection (full report below) \n \n ABD XR Í¢__ë_„ñ Renal calculi + calcified uterine fibroid, non-obstructive bowel gas pattern \n \n CT RENAL STONE Í¢__ë_„ñ Left re…	Not identified at Initial Evaluation.	O	O	O	O	O	yes		no	Yes, within 24 hours of ICU admission and/or during ICU admission.	Vancomycin[start: 6 Days, 18 Hours; stop: 6 Days, 18 Hours]; Cefepime[start: 5 Hours; stop: 1 Days, 5 Hours]; ampicillin[start: 7 Days, 17 Hours; stop: 8 Days, 18 Hours]; Metronidazole[start: -0 Hours; stop: 1 Days, 15 Hours];	No		17.5	311	12.6	NA	NA	101	135	Unknown	NA	NA	0.19	-2.4
312	IXP-H2-005	H2	ICU from ED	No	No	none given	No	female	76	Black	1.46	19.88	3	APACHE III	75	NA	1 - P/F-ratio <400	0 - Platelets > 150	NA	0 - MAP >=70 mm Hg	0 - GCS 15	4 - >5.0 or urine output <200	0	Investigator A: ; Investigator B: 76y/o F presented with acute hypoxia. Hypertensive emergency requiring BiPAP, dialysis	Not identified at Initial Evaluation.	O	O	O	O	O	yes	Location of Infectious agent: Blood; Bacillus spp. (Identified 6 days, 16 hours after ICU admit); .	YES	Yes, within 24 hours of ICU admission and/or during ICU admission.	Clindamycin[start: 7 Days, 20 Hours; stop: 7 Days, 21 Hours];	No		13.7	312	9.2	NA	NA	106	127	Whole	1.2	NA	3.27	1.71
313	IXP-H2-006	H2	ICU from ED	No	No	none given	No	female	49	Black	2	3.42	2	APACHE III	29	NA	NA	0 - Platelets > 150	NA	0 - MAP >=70 mm Hg	0 - GCS 15	0 - creatinine <1.2	0	Investigator A: Admit with severe asthma exacerbation requiring BiPAP; Investigator B: ; Investigator C: ADDITIONAL IMAGING: \n CXR Í¢__ë_„ñ No evidence of infection (full report below) \n PULMONARY PERFUSION IMAGING Í¢__ë_„ñ No pulmonary embolism \n \n CLINICAL INFO: 49 y old female with h/o HTN, asthma, COPD, obesity and OSA on CPAP, who was admitted for dyspnea and acute hypoxic respiratory fa…	Not identified at Initial Evaluation.	O	O	O	O	O	yes		no	Yes, within 24 hours of ICU admission and/or during ICU admission.	Vancomycin[start: 13 Hours; stop: 2 Days, 1 Hours]; Cefepime[start: 9 Hours; stop: 1 Days, 21 Hours]; Ampicillin + sulbactam[start: 4 Hours; stop: 4 Hours]; Amoxicillin[start: 2 Days, 4 Hours; stop: 3 Days, 3 Hours];	No		10.7	313	4.7	NA	NA	107	107	Whole	3.4	1	0.02	-5.64
314	IXP-H2-007	H2	0	No	No	none given	No	male	56	Black	2.75	8.79	2	APACHE III	29	NA	NA	0 - Platelets > 150	NA	0 - MAP >=70 mm Hg	0 - GCS 15	0 - creatinine <1.2	0	Investigator A: Hx of COPD admit with COPD exacerbation requiring BiPAP; Investigator B:	Not identified at Initial Evaluation.	O	O	O	O	O	yes		no	Yes, within 24 hours of ICU admission and/or during ICU admission.	Azithromycin[start: 3 Hours; stop: 3 Days, 19 Hours];	No		10.5	314	9.1	NA	NA	105	105	Unknown	NA	NA	0.02	-5.64
315	IXP-H2-008	H2	Other	No	No	none given	No	female	47	White	4.21	4.21	2	APACHE III	34	NA	NA	0 - Platelets > 150	1 - Bilirubin 1.2-1.99	1 - MAP <70 mm Hg	0 - GCS 15	1 - creatinine 1.2-1.9	0	Investigator A: Admitted for initiation of remodulin infusion; Investigator B:	Not identified at Initial Evaluation.	O	O	O	O	O	yes		no	No	NA	No		8.9	315	7.7	NA	NA	123	123	Unknown	NA	NA	0.06	-4.06
316	IXP-H2-009	H2	ICU from ED	No	No	none given	No	male	20	Black	31.21	2.62	2	APACHE III	15	NA	NA	0 - Platelets > 150	NA	0 - MAP >=70 mm Hg	0 - GCS 15	0 - creatinine <1.2	0	Investigator A: Asthma exac requiring BiPAP; Investigator B:	Not identified at Initial Evaluation.	O	O	O	O	O	yes		no	No	NA	No		10	316	6.9	NA	NA	95	95	Unknown	NA	NA	0.07	-3.84
317	IXP-H2-010	H2	ICU from ED	No	No	none given	No	female	49	Black	0.67	7.46	2	APACHE III	27	NA	NA	0 - Platelets > 150	0 - Bilirubin <1.2	0 - MAP >=70 mm Hg	0 - GCS 15	0 - creatinine <1.2	0	Investigator A: 49F with hx of spina bifida, VP shunt, Hx ileal conduit presented with abdominal pain, vomiting. Found to have proteus and Klebsiella UTI and Actinobacter bacteremia.; Investigator B:	Initial impression positive for infection: UTI,	O	O	O	yes	O	O	Location of Infectious agent: Blood; Staphylococcus spp, coagulase negative staph, actinomyces neuII (Identified 4 days, 15 hours after ICU admit); Other organism(s) coagulase negative staph (Identified 4 days, 15 hours after ICU admit); Other organism(s) actinomyces neuII (Identified 4 days, 15 hours after ICU admit); .	YES	Yes, within 24 hours of ICU admission and/or during ICU admission.	Gentamicin[start: -0 Hours; stop: 0 Hours]; Meropenem[start: 5 Hours; stop: 4 Days, 4 Hours]; Daptomycin[start: 4 Hours; stop: 3 Days, 5 Hours]; Ertapenem[start: 16 Hours; stop: 7 Days, 12 Hours];	No		11.4	317	7.6	NA	NA	174	174	Unknown	NA	NA	0.08	-3.64
318	IXP-H2-011	H2	ICU from ED	No	No	none given	No	male	44	Hispanic	0.88	15.92	2	APACHE III	45	NA	NA	2 - Platelets < 100	NA	0 - MAP >=70 mm Hg	0 - GCS 15	4 - >5.0 or urine output <200	Other imaging obtained: Inv A: 0, Inv B: CT/MRI head	Investigator A: ESRD with hx of Multiple line infection and endocarditis presented with fevers and another line infection; Investigator B:	Initial impression positive for infection: Blood,	O	O	O	O	yes	O	Location of Infectious agent: Blood; Staphylococcus aureus methicillin sensitive (Identified 2 days, 0 hours after ICU admit); .	YES	Yes, within 24 hours of ICU admission and/or during ICU admission.	Vancomycin[start: 4 Hours; stop: 16 Days, 5 Hours]; Meropenem[start: 3 Hours; stop: 1 Days, 21 Hours]; Metronidazole[start: -0 Hours; stop: 2 Days, 8 Hours]; ceftazidime[start: -0 Hours; stop: -0 Hours];	No		8.3	318	5.7	NA	NA	86	86	Whole	1.1	NA	39.45	5.3
319	IXP-H1-080	H1	emergency department	No	NA	NA	No	female	43	White	3.43	9.64	2	APACHE III	66	5	0 - P/F-ratio >400	4 - Platelets < 20	0 - Bilirubin <20 or <1.2	1 - MAP <70 mm Hg	0 - GCS 15	0 - creatinine <110 or <1.2	No;Transthoracic ECHO;NA	Neutropenia with 50,000 CFUs E coli in urine; CXR with no acute disease; abd CT no infectious findings ;Admitted with neutropenic fever following platlet transfusion. Urine culture was positive for E. coli however no symptoms and U/A negative. ?platelet reaction.;SIRS but pt immunocompromised w/ aplastic anemia, SLE, FUO; urine 50K E coli;	UTI	O	O	O	yes	O	O	E.coli:Urine:[1.55days]	no	Yes, within 24hrs of ICU admission and/or during ICU admission	Vancomycin;[start:0.61days,stop:2.58days], Metronidazole;[start:0.29days,stop:1.94days], Cefepime;[start:0.29days,stop:5.49days]	No	NA	2.3	319	1.4	not specified	NA	94	96	Unknown	0.9	NA	NA	NA
320	IXP-H1-081	H1	emergency department	No	NA	NA	No	female	20	White	0.51	0.51	2	APACHE III	68	4	2 - P/F-ratio <300	0 - Platelets > 150	0 - Bilirubin <20 or <1.2	1 - MAP <70 mm Hg	1 - GCS 13-14	0 - creatinine <110 or <1.2	No;No;NA	DKA with clear CXR ;;	Site not confirmed initially	O	O	O	O	O	yes	NA	no	No	NA	No	NA	3.9	320	3.9	not specified	NA	106	803	Unknown	NA	NA	NA	NA
321	IXP-H1-082	H1	emergency department	No	NA	NA	No	male	44	White	2.22	11.31	3	APACHE III	105	9	1 - P/F-ratio <400	2 - Platelets < 100	0 - Bilirubin <20 or <1.2	1 - MAP <70 mm Hg	1 - GCS 13-14	4 - creatinine >440 or >5 or urine output <200ml/day	No;NA;NA	CXR negative; abd CT ascites ;;	Site not confirmed initially	O	O	O	O	O	yes	NA	no	Yes, within 24hrs of ICU admission and/or during ICU admission	Vancomycin;[start:0.65days,stop:0.74days], Piperacillin.Tazobactam;[start:0.27days,stop:0.67days], Ceftriaxone;[start:2.12days,stop:10.52days]	No	NA	5.2	321	3.8	not specified	NA	230	388	Unknown	8.5	NA	NA	NA
322	IXP-H1-083	H1	emergency department	No	NA	NA	No	male	49	White	2.96	6.96	2	APACHE III	86	11	1 - P/F-ratio <400	4 - Platelets < 20	2 - Bilirubin <102 or 2.0-5.99	4 - Dopamine >15 or Epi/Norepi >0.1	0 - GCS 15	0 - creatinine <110 or <1.2	No;Transthoracic ECHO;NA	Klebsiella bacteremia; CXR with mild perihilar consolidation (negative) ;;	NA	O	O	O	O	O	yes	Klebsiella.Pneumoniae:Blood:[1.61days]	YES	Yes, within 24hrs of ICU admission and/or during ICU admission	Vancomycin;[start:0.35days,stop:6.5days], Piperacillin.Tazobactam;[start:0.14days,stop:2.68days], Ceftriaxone;[start:1.71days,stop:3.19days], Meropenem;[start:1days,stop:1days], Clindamycin;[start:0.2days,stop:0.88days]	No	NA	11.5	322	4.8	not specified	NA	59	108	Unknown	1.5	12	NA	NA
323	IXP-H1-084	H1	emergency department	No	NA	NA	No	female	50	Hispanic	2.51	9.32	3	APACHE III	68	1	0 - P/F-ratio >400	0 - Platelets > 150	0 - Bilirubin <20 or <1.2	1 - MAP <70 mm Hg	0 - GCS 15	0 - creatinine <110 or <1.2	No;NA;NA	E. coli blood ;E. coli bacteremia from abscess.;	Blood	O	O	O	O	yes	O	E.coli:Blood:[1.48days]	YES	Yes, within 24hrs of ICU admission and/or during ICU admission	Vancomycin;[start:0.07days,stop:0.09days], Piperacillin.Tazobactam;[start:0.39days,stop:2.16days], Levofloxacin;[start:8.29days,stop:9.29days], Ceftriaxone;[start:2.48days,stop:8.01days]	No	NA	40.5	323	2.8	not specified	7.43	96	144	Unknown	3.1	NA	NA	NA
324	IXP-H1-085	H1	emergency department	No	NA	NA	No	female	42	White	2.66	3.87	2	APACHE III	96	7	2 - P/F-ratio <300	2 - Platelets < 100	0 - Bilirubin <20 or <1.2	1 - MAP <70 mm Hg	1 - GCS 13-14	1 - creatinine <170 or 1.2-1.9	No;Ultrasound of abdomen;NA	CXR clear, bad u/a but cx negative ;;	UTI	O	O	O	yes	O	O	NA	no	Yes, within 24hrs of ICU admission and/or during ICU admission	Ceftriaxone;[start:0.06days,stop:1.95days]	No	NA	15.6	324	10.4	not specified	7.58	43	165	Unknown	16.7	NA	NA	NA
325	IXP-H1-086	H1	emergency department	Yes	NA	NA	No	female	30	White	27.13	93.96	3	APACHE III	152	12	3 - P/F-ratio <200 and respiratory support	2 - Platelets < 100	2 - Bilirubin <102 or 2.0-5.99	1 - MAP <70 mm Hg	3 - GCS 6-9	1 - creatinine <170 or 1.2-1.9	No;TTE, TEE;NA	MSSA blood ;Tricuspid valve endocarditis with septic pulmonary emboli.;	Blood	O	O	O	O	yes	O	Staphylococcus.Aureus:BAL, Blood:[0.79days]	YES	Yes, within 24hrs of ICU admission and/or during ICU admission	Vancomycin;[start:0.08days,stop:0.64days], Ceftriaxone;[start:0.35days,stop:2.32days], Doxycycline;[start:0.9days,stop:1.38days]	No	NA	24.7	325	20.5	not specified	7.49	129	192	Unknown	3.9	NA	NA	NA
326	IXP-H1-087	H1	emergency department	No	NA	NA	No	male	25	White	0.84	15.99	3	APACHE III	67	3	1 - P/F-ratio <400	0 - Platelets > 150	0 - Bilirubin <20 or <1.2	1 - MAP <70 mm Hg	1 - GCS 13-14	0 - creatinine <110 or <1.2	No;No;NA	VRE in blood from osteo; CXR negative ;Patient had VRE positive blood culture but also was acutely intoxicated with damaged catheter. Not sure if bacteremia was the cause of SIRS or intoxication and personal neglect.;SIRS w/ chronic osteo, decubiti, bacteremia due to VRE Lactate 4.3	Blood	O	O	O	O	yes	O	NA	no	Yes, within 24hrs of ICU admission and/or during ICU admission	Vancomycin;[start:0.11days,stop:1.59days], Piperacillin.Tazobactam;[start:0.11days,stop:4.83days], Daptomycin;[start:3.83days,stop:14.84days]	No	NA	11.3	326	9.4	not specified	NA	96	105	Unknown	4.3	6	NA	NA
327	IXP-H1-088	H1	emergency department	No	NA	NA	No	female	65	White	3.5	7.35	3	APACHE III	125	9	2 - P/F-ratio <300	1 - Platelets < 150	0 - Bilirubin <20 or <1.2	3 - Dopamine >5 or Epi/Norepi <=0.1	1 - GCS 13-14	2 - creatinine <300 or 2.0-3.4	No;NA;NA	CT abd, CXR negative for infection ;;	Site not confirmed initially	O	O	O	O	O	yes	NA	no	Yes, within 24hrs of ICU admission and/or during ICU admission	Vancomycin;[start:1.18days,stop:1.2days], Piperacillin.Tazobactam;[start:1.13days,stop:4.03days], Azithromycin;[start:1.13days,stop:3.69days]	No	NA	19.1	327	17.2	not specified	7.32	130	197	Unknown	3.3	NA	NA	NA
328	IXP-H1-089	H1	emergency department	No	NA	NA	Yes	male	83	White	2.86	4.02	2	APACHE III	118	5	2 - P/F-ratio <300	0 - Platelets > 150	1 - Bilirubin <33 or 1.2-1.99	1 - MAP <70 mm Hg	1 - GCS 13-14	0 - creatinine <110 or <1.2	No;Transthoracic echo;NA	CXR abnormal but thought due to underlying lung CA; all cultures negative despite leukocytosis; no fever on admit ;Probable post-obstructive pneumonia with underlying metastatic carcinoma.;SIRS w/ HR, WBC, urine w/ >30 WBCs, metastatic colon CA; pt expired 4 days later; no pos cultures	Pneumonia	O	yes	O	O	O	O	NA	no	Yes, within 24hrs of ICU admission and/or during ICU admission	Vancomycin;[start:0.42days,stop:1.45days], Piperacillin.Tazobactam;[start:1.17days,stop:1.45days], Azithromycin;[start:0.11days,stop:1days], Clindamycin;[start:1.74days,stop:2.7days]	No	NA	31.7	328	31.3	not specified	NA	116	127	Unknown	3.2	NA	NA	NA
329	IXP-H1-090	H1	emergency department	No	NA	NA	No	male	72	White	0.93	1.98	2	APACHE III	105	6	3 - P/F-ratio <200 and respiratory support	0 - Platelets > 150	1 - Bilirubin <33 or 1.2-1.99	1 - MAP <70 mm Hg	0 - GCS 15	1 - creatinine <170 or 1.2-1.9	No;Transthoracic echo;NA	ILD with exacerbation; all cx, viral PCR negative; CXR with R base density that subsequently looks like pulm edema ;? pericarditis;	Site not confirmed initially	O	O	O	O	O	yes	NA	no	Yes, within 24hrs of ICU admission and/or during ICU admission	Ceftriaxone;[start:0.02days,stop:1.52days], Azithromycin;[start:0.01days,stop:1.13days]	No	NA	22.9	329	16	not specified	7.39	108	126	Unknown	1.9	NA	NA	NA
330	IXP-H1-091	H1	emergency department	Yes	NA	NA	Yes	female	56	White	1.29	4.35	3	APACHE III	87	6	2 - P/F-ratio <300	0 - Platelets > 150	1 - Bilirubin <33 or 1.2-1.99	1 - MAP <70 mm Hg	1 - GCS 13-14	1 - creatinine <170 or 1.2-1.9	No;Transthoracic echo;NA	hemorrhagic shock; CXR with pulmonary edema, pleural effusion; not treated with abx by clinical team ;;	Site not confirmed initially	O	O	O	O	O	yes	NA	no	Yes, within 24hrs of ICU admission and/or during ICU admission	Vancomycin;[start:1.96days,stop:1.98days], Levofloxacin;[start:1.96days,stop:1.98days]	No	NA	12.2	330	9.6	not specified	NA	143	163	Unknown	1.5	NA	NA	NA
331	IXP-H1-092	H1	other	No	NA	NA	No	female	33	White	2.03	3.92	3	APACHE III	60	3	2 - P/F-ratio <300	0 - Platelets > 150	0 - Bilirubin <20 or <1.2	1 - MAP <70 mm Hg	0 - GCS 15	0 - creatinine <110 or <1.2	No;Transthoracic echo, lower extremity ultrasound;NA	CTA with PE ;;	Site not confirmed initially	O	O	O	O	O	yes	NA	no	Yes, within 24hrs of ICU admission and/or during ICU admission	Vancomycin;[start:1.94days,stop:1.97days], Ampicillin;[start:2.76days,stop:12.29days]	No	NA	11.4	331	11.4	not specified	NA	161	161	Unknown	NA	NA	NA	NA
332	IXP-H1-093	H1	emergency department	No	NA	NA	No	female	61	White	27.88	31.84	2	APACHE III	115	10	2 - P/F-ratio <300	0 - Platelets > 150	0 - Bilirubin <20 or <1.2	1 - MAP <70 mm Hg	3 - GCS 6-9	4 - creatinine >440 or >5 or urine output <200ml/day	No;NA;NA	intraperitoneal polymicrobial infection; CXR without infiltrate; fluid collection on abd CT 5d post-op ;;	Abdominal	O	O	yes	O	O	O	Gram Negative Bacilli:Blood:[0.93days]	YES	Yes, within 24hrs of ICU admission and/or during ICU admission	Meropenem;[start:0.01days,stop:0.98days]	No	NA	17.3	332	16	not specified	NA	86	115	Unknown	2	NA	NA	NA
333	IXP-H1-094	H1	emergency department	No	NA	NA	No	female	62	White	1.12	3.02	1	APACHE III	62	6	2 - P/F-ratio <300	1 - Platelets < 150	1 - Bilirubin <33 or 1.2-1.99	1 - MAP <70 mm Hg	1 - GCS 13-14	0 - creatinine <110 or <1.2	No;CT Brain;NA	CXR with atelectasis, mild hypoventilatory changes; abd CT with R cystic mass ;;	Site not confirmed initially	O	O	O	O	O	yes	NA	no	No	NA	No	NA	15.6	333	8.7	not specified	7.34	89	222	Unknown	1.1	NA	NA	NA
334	IXP-H1-095	H1	emergency department	No	NA	NA	No	male	70	White	0.67	7.6	2	APACHE III	85	6	2 - P/F-ratio <300	0 - Platelets > 150	0 - Bilirubin <20 or <1.2	1 - MAP <70 mm Hg	0 - GCS 15	3 - creatinine <440 or 3.5-4.9 or urine output <500ml/day	No;Transthoracic echo, swallow study, KUB;NA	CT abd, CT chest negative for infection ;;	Site not confirmed initially	O	O	O	O	O	yes	NA	no	Yes, within 24hrs of ICU admission and/or during ICU admission	Vancomycin;[start:5.23days,stop:6.28days], Piperacillin.Tazobactam;[start:5.21days,stop:6.1days], Levofloxacin;[start:5.2days,stop:6.29days]	No	NA	6	334	3.2	not specified	NA	94	151	Unknown	6	NA	NA	NA
335	IXP-H1-096	H1	post anesthesia care facility	No	NA	NA	No	female	33	White	2.07	5.1	3	APACHE III	45	3	1 - P/F-ratio <400	1 - Platelets < 150	0 - Bilirubin <20 or <1.2	1 - MAP <70 mm Hg	0 - GCS 15	0 - creatinine <110 or <1.2	No;x ray forearm, CT brain;NA	CT abd, chest and CXR negative for infection ;;	Site not confirmed initially	O	O	O	O	O	yes	NA	no	No	NA	No	NA	19.6	335	7.9	not specified	7.34	102	180	Unknown	3.1	NA	NA	NA
336	IXP-H1-097	H1	emergency department	No	NA	NA	No	female	46	White	1.92	5.78	2	APACHE III	54	2	2 - P/F-ratio <300	0 - Platelets > 150	0 - Bilirubin <20 or <1.2	0 - MAP >=70 mm Hg	0 - GCS 15	0 - creatinine <110 or <1.2	No;lower extremity ultrasound;NA	CT chest, CXR negative for infection ;;	Site not confirmed initially	O	O	O	O	O	yes	NA	no	No	NA	No	NA	11.7	336	11.7	not specified	NA	216	216	Unknown	NA	NA	NA	NA
337	IXP-H1-098	H1	emergency department	No	NA	NA	Yes	female	83	White	1.54	1.54	3	APACHE III	138	11	4 - P/F-ratio <100 and respiratory support	0 - Platelets > 150	0 - Bilirubin <20 or <1.2	4 - Dopamine >15 or Epi/Norepi >0.1	1 - GCS 13-14	2 - creatinine <300 or 2.0-3.4	No;transthoracic echo;NA	fungal UTI ;;SIRS w/ HR, RR, T, WBC, lactate 3.3; Died w/ misidentified candida in urine 2 days later.	UTI	O	O	O	yes	O	O	Candida albicans:Urine:[3.06days]	no	Yes, within 24hrs of ICU admission and/or during ICU admission	Vancomycin;[start:1days,stop:1.02days], Meropenem;[start:0.59days,stop:1.06days]	No	NA	26.2	337	21	not specified	7.43	84	315	Unknown	4	NA	NA	NA
338	IXP-H1-099	H1	post anesthesia care facility	Yes	NA	NA	No	male	63	White	3.61	7.1	2	APACHE III	116	6	2 - P/F-ratio <300	0 - Platelets > 150	0 - Bilirubin <20 or <1.2	1 - MAP <70 mm Hg	3 - GCS 6-9	0 - creatinine <110 or <1.2	No;NA;NA	no imaging ;;	Site not confirmed initially	O	O	O	O	O	yes	NA	no	Yes, within 24hrs of ICU admission and/or during ICU admission	Metronidazole;[start:0.05days,stop:6.06days], Cefazolin;[start:0.05days,stop:4.08days], Cephalexin;[start:4.45days,stop:6.06days]	No	NA	15.1	338	15.1	not specified	7.36	127	207	Unknown	NA	NA	NA	NA
339	IXP-H1-100	H1	emergency department	No	NA	NA	No	male	39	Pacific Islander	4.9	10.02	3	APACHE III	52	8	3 - P/F-ratio <200 and respiratory support	0 - Platelets > 150	2 - Bilirubin <102 or 2.0-5.99	1 - MAP <70 mm Hg	1 - GCS 13-14	1 - creatinine <170 or 1.2-1.9	No;Transthoracic echo;NA	CXR, chest CT negative for infection ;;	Site not confirmed initially	O	O	O	O	O	yes	NA	no	No	NA	No	NA	11.1	339	10.6	not specified	7.31	83	207	Unknown	NA	NA	NA	NA
340	IXP-H1-101	H1	emergency department	No	NA	NA	No	male	67	White	2.34	13.4	2	APACHE III	139	12	2 - P/F-ratio <300	0 - Platelets > 150	0 - Bilirubin <20 or <1.2	4 - Dopamine >15 or Epi/Norepi >0.1	3 - GCS 6-9	3 - creatinine <440 or 3.5-4.9 or urine output <500ml/day	No;Swallow study, KUB;NA	Cdiff stool; CXR, chest CT with lower lobe infiltrates (aspiration); CT abd with infexn ;Pancolitis, aspiration pneumonitis, CoNS bacteremia (?contaminant vs. infection);	Pneumonia, Abdominal	O	yes	yes	O	O	O	Klebsiella.Pneumoniae:BAL:[2.99days], Staphylococcus epidermis:Blood:[4.16days]	YES	Yes, within 24hrs of ICU admission and/or during ICU admission	Vancomycin;[start:0.25days,stop:12.94days], Piperacillin.Tazobactam;[start:0.13days,stop:0.14days], Metronidazole;[start:0.13days,stop:1.09days]	No	NA	20.4	340	15.9	not specified	7.4	114	225	Unknown	2.3	NA	NA	NA
341	IXP-H1-102	H1	emergency department	No	NA	NA	No	female	81	White	0.77	5.78	3	APACHE III	75	1	1 - P/F-ratio <400	0 - Platelets > 150	0 - Bilirubin <20 or <1.2	0 - MAP >=70 mm Hg	0 - GCS 15	0 - creatinine <110 or <1.2	NA;Head CT;NA	Traumatic head bleed after fall ;;	Site not confirmed initially	O	O	O	O	O	yes	NA	no	No	NA	No	NA	4.8	341	3.5	not specified	NA	103	114	Unknown	NA	NA	NA	NA
342	IXP-H1-103	H1	emergency department	Yes	NA	NA	No	male	63	White	14.4	14.4	3	APACHE III	119	8	2 - P/F-ratio <300	1 - Platelets < 150	0 - Bilirubin <20 or <1.2	3 - Dopamine >5 or Epi/Norepi <=0.1	2 - GCS 10-12	0 - creatinine <110 or <1.2	NA;TTE and TEE;NA	Enterococcus, Pseudomonas from blood in suspected line infection; CXR with evidence of possible pneumonia ;Also probable pneumonia. ;	Blood	O	O	O	O	yes	O	Enterococcus.Faecalis:Urine:[1.56days], Pseudomonas.Aeroginosa:Tracheal Aspirate:[7.15days]	no	Yes, within 24hrs of ICU admission and/or during ICU admission	Vancomycin;[start:-0.07days,stop:-0.05days], Piperacillin.Tazobactam;[start:6.25days,stop:7.09days], Linezolid;[start:-0.07days,stop:0.87days], Cefepime;[start:-0.07days,stop:0.87days], Ceftazidime;[start:1.27days,stop:5.85days]	No	NA	19.1	342	17.1	not specified	7.36	138	177	Unknown	1.6	NA	NA	NA
343	IXP-H1-104	H1	emergency department	Yes	NA	NA	No	male	54	White	2.11	3.14	3	APACHE III	122	8	3 - P/F-ratio <200 and respiratory support	0 - Platelets > 150	0 - Bilirubin <20 or <1.2	0 - MAP >=70 mm Hg	4 - GCS <6	1 - creatinine <170 or 1.2-1.9	NA;CT brain;NA	Coag negative staph in 1 of 4 bottles blood cx; ;Coag negative staph isolated in blood culture which was deemed to be clinically insignificant. ;	Site not confirmed initially	O	O	O	O	O	yes	NA	no	Yes, within 24hrs of ICU admission and/or during ICU admission	Vancomycin;[start:0.06days,stop:0.08days], Piperacillin.Tazobactam;[start:0.06days,stop:0.08days]	No	NA	8.1	343	4	not specified	7.47	106	138	Unknown	2.9	NA	NA	NA
344	IXP-H1-105	H1	emergency department	No	NA	NA	No	female	40	White	0.85	3.89	2	APACHE III	45	NA	2 - P/F-ratio <300	1 - Platelets < 150	0 - Bilirubin <20 or <1.2	1 - MAP <70 mm Hg	1 - GCS 13-14	0 - creatinine <110 or <1.2	NA;CT brain, abdominal ultrasound;NA	Negative blood cx; CXR with multilobar infiltrates in setting of epistaxis and presumed aspiration, perhaps of blood ;;SIRS w/HR,RR, T37.7,CXR +, WBC 4.4, lact 1.8, COPD, smoker, hemoptysis, Tm38, No + micro,roceph, azithro	Pneumonia	O	yes	O	O	O	O	NA	no	Yes, within 24hrs of ICU admission and/or during ICU admission	Ceftriaxone;[start:0.09days,stop:0.64days], Ceftriaxone;[start:1.86days,stop:1.86days], Azithromycin;[start:1.12days,stop:2.06days], Cefuroxime;[start:1.12days,stop:1.54days]	No	NA	5.9	344	4.4	not specified	7.33	85	88	Unknown	1.8	NA	NA	NA
345	IXP-H1-106	H1	emergency department	No	NA	NA	No	female	63	White	1.97	7.67	3	APACHE III	105	5	0 - P/F-ratio >400	1 - Platelets < 150	0 - Bilirubin <20 or <1.2	1 - MAP <70 mm Hg	0 - GCS 15	4 - creatinine >440 or >5 or urine output <200ml/day	NA;Carotid ultrasound, Xray shoulder, MRI shoulder, Upper extremity duplex ultrasound;NA	MSSA in multiple blood cx ;Hemodialysis catheter;	Blood	O	O	O	O	yes	O	Staphylococcus.Aureus:Blood; Central Catheter:[4.81days]	YES	Yes, within 24hrs of ICU admission and/or during ICU admission	Vancomycin;[start:4.17days,stop:4.19days], Piperacillin.Tazobactam;[start:0.43days,stop:0.45days], Cefazolin;[start:0.94days,stop:2.89days], Cefazolin;[start:5.63days,stop:6.31days]	No	NA	21.4	345	17	not specified	7.52	174	246	Unknown	3.5	NA	NA	NA
346	IXP-H1-107	H1	emergency department	Yes	NA	NA	No	male	53	White	6.83	14.06	2	APACHE III	122	10	2 - P/F-ratio <300	0 - Platelets > 150	1 - Bilirubin <33 or 1.2-1.99	3 - Dopamine >5 or Epi/Norepi <=0.1	3 - GCS 6-9	1 - creatinine <170 or 1.2-1.9	NA;TTE, TEE, US abdomen, G-Tube placement;NA	MSSA on BAL on hospital day 3; no prior infectious concern as pt had cardiovascular collapse thought due to contrast allergy instead; CXR conceivably an atypical pna vs pulm edema, ultimately deemed not to represent pna ;No infection on admission but he developed pneumonia likely from aspiration during hospitalization. Sputum cultures grew MSSA. No symptoms or signs of infection incubating on adm…	Site not confirmed initially	O	O	O	O	O	yes	NA	no	Yes, within 24hrs of ICU admission and/or during ICU admission	Vancomycin;[start:1.61days,stop:4.67days], Levofloxacin;[start:10.17days,stop:10.17days], Ceftriaxone;[start:5.21days,stop:5.66days], Metronidazole;[start:10.22days,stop:13.54days], Cefazolin;[start:0.6days,stop:7.94days]	Yes	Staphylococcus.Aureus:BAL:[4.91days]	13	346	8.6	not specified	7.42	129	289	Unknown	3.5	NA	NA	NA
347	IXP-H1-108	H1	intensive care unit other hospital	No	NA	NA	No	male	61	White	1.77	2.83	2	APACHE III	70	7	3 - P/F-ratio <200 and respiratory support	0 - Platelets > 150	0 - Bilirubin <20 or <1.2	3 - Dopamine >5 or Epi/Norepi <=0.1	1 - GCS 13-14	0 - creatinine <110 or <1.2	NA;No;NA	CXR with pulm edema +/- interstitial lung disease (chronic), no pneumonia/infiltrate ;;	Site not confirmed initially	O	O	O	O	O	yes	NA	no	No	NA	No	NA	6.2	347	6.2	not specified	7.39	97	132	Unknown	0.6	NA	NA	NA
348	IXP-H1-109	H1	emergency department	No	NA	NA	No	female	80	White	1.52	6.23	2	APACHE III	89	4	2 - P/F-ratio <300	0 - Platelets > 150	0 - Bilirubin <20 or <1.2	1 - MAP <70 mm Hg	1 - GCS 13-14	0 - creatinine <110 or <1.2	NA;TTE, abdominal ultrasound;NA	CT with pleural and pericardial effusion; CXR with effusion; all cx negative ;;	Site not confirmed initially	O	O	O	O	O	yes	RFA-PCR:Rhinovirus	no	Yes, within 24hrs of ICU admission and/or during ICU admission	Ceftriaxone;[start:0.54days,stop:0.56days]	NA	NA	15.1	348	11.3	not specified	NA	122	143	Unknown	1.7	27	NA	NA
349	IXP-H1-110	H1	emergency department	No	NA	NA	No	female	47	Asian	3.82	6.73	3	APACHE III	76	6	1 - P/F-ratio <400	0 - Platelets > 150	0 - Bilirubin <20 or <1.2	3 - Dopamine >5 or Epi/Norepi <=0.1	1 - GCS 13-14	1 - creatinine <170 or 1.2-1.9	NA;TTE, bilateral lower extremity ultrasound;NA	30,000 CFUs E coli in urine; CXR clear but in shock ;;SIRS w/HR, WBC, urine 30K E coli w/ malnutrition and bulimia	UTI	O	O	O	yes	O	O	E.coli:Urine:[1.53days]	no	Yes, within 24hrs of ICU admission and/or during ICU admission	Vancomycin;[start:0.05days,stop:1.04days], Metronidazole;[start:0.27days,stop:0.29days], Impipenem;[start:0.14days,stop:1.45days], Cefazolin;[start:1.83days,stop:1.83days]	No	NA	37.8	349	24.7	not specified	NA	79	97	Unknown	2.8	NA	NA	NA
350	IXP-H1-111	H1	emergency department	No	NA	NA	No	male	62	White	0.98	2.96	3	APACHE III	88	8	2 - P/F-ratio <300	1 - Platelets < 150	2 - Bilirubin <102 or 2.0-5.99	1 - MAP <70 mm Hg	0 - GCS 15	2 - creatinine <300 or 2.0-3.4	NA;Abdominal ultrasound;NA	Hemorrhagic shock due to GI bleed ;;	Site not confirmed initially	O	O	O	O	O	yes	NA	no	Yes, within 24hrs of ICU admission and/or during ICU admission	Ceftriaxone;[start:0.76days,stop:2.15days]	No	NA	6.8	350	4.7	not specified	NA	94	123	Unknown	2	NA	NA	NA
351	IXP-H1-112	H1	emergency department	No	NA	NA	No	male	74	Black	1.2	8.47	3	APACHE III	101	9	1 - P/F-ratio <400	2 - Platelets < 100	2 - Bilirubin <102 or 2.0-5.99	1 - MAP <70 mm Hg	1 - GCS 13-14	2 - creatinine <300 or 2.0-3.4	NA;TTE and TEE;NA	Prior dx of enterococal endocarditis; present with cardiogenic shock but negative cultures ;History of enterococcal endocarditis with completion of antibiotic therapy (amp + gent) months earlier at an outside facility. ;	endocarditis	O	O	O	O	yes	O	NA	no	Yes, within 24hrs of ICU admission and/or during ICU admission	Vancomycin;[start:0.1days,stop:2.46days], Ceftriaxone;[start:0.22days,stop:2.63days], Amoxocillan;[start:3.27days,stop:7.59days]	No	NA	8.6	351	6.1	not specified	7.45	93	115	Unknown	4.8	NA	NA	NA
352	IXP-H1-113	H1	emergency department	No	NA	NA	No	female	50	White	1.63	4.86	3	APACHE III	67	5	2 - P/F-ratio <300	0 - Platelets > 150	0 - Bilirubin <20 or <1.2	2 - Dopamine <=5 or dobutamine	1 - GCS 13-14	0 - creatinine <110 or <1.2	NA;TTE, Lower extremity duplex ultrasound;NA	CXR with bronchopneumonia; chest CT with |early pneumonia|; urine cx with E. coli but clinical symptoms of pneumonia, not UTI ;Urine culture positive but no symptoms and no U/A. Doubt UTI. ?viral pneumonia vs bacterial pneumonia. Legionella and strep urina antigen negative.;	Pneumonia	O	yes	O	O	O	O	E.coli:Urine:[5.74days], RFA-PCR:Rhinovirus	no	Yes, within 24hrs of ICU admission and/or during ICU admission	Ceftriaxone;[start:0.08days,stop:4.24days], Azithromycin;[start:0.08days,stop:2.19days]	No	NA	11.5	352	11.3	not specified	NA	117	125	Unknown	2.1	NA	NA	NA
353	IXP-H1-114	H1	emergency department	No	NA	NA	No	male	47	White	1.96	1.96	3	APACHE III	94	5	2 - P/F-ratio <300	0 - Platelets > 150	1 - Bilirubin <33 or 1.2-1.99	1 - MAP <70 mm Hg	0 - GCS 15	1 - creatinine <170 or 1.2-1.9	NA;TEE;NA	Afib with RVR to CCU ;;	Site not confirmed initially	O	O	O	O	O	yes	NA	no	No	NA	No	NA	12.5	353	7.7	not specified	NA	93	145	Unknown	NA	NA	NA	NA
354	IXP-H1-115	H1	emergency department	No	NA	NA	No	female	79	White	1.47	1.47	3	APACHE III	71	3	2 - P/F-ratio <300	0 - Platelets > 150	0 - Bilirubin <20 or <1.2	1 - MAP <70 mm Hg	0 - GCS 15	0 - creatinine <110 or <1.2	NA;TTE;NA	Clinical UTI with positive u/a but negative culture ;Chief complaint of chest pain and fever. I do not think he truly had UTI as he had no symptoms.;SIRS w/HR,RR, T38.5, lact 1.7, WBC 11.0, lap appy 2d prior, urine & bld cults -, U/A 30 wbc	Site not confirmed initially	O	O	O	O	O	yes	NA	no	Yes, within 24hrs of ICU admission and/or during ICU admission	Levofloxacin;[start:0.83days,stop:0.85days]	No	NA	12.4	354	9.6	not specified	NA	127	160	Unknown	1.7	NA	NA	NA
355	IXP-H1-116	H1	emergency department	No	NA	NA	No	male	35	White	0.68	2.71	1	APACHE III	76	7	3 - P/F-ratio <200 and respiratory support	0 - Platelets > 150	0 - Bilirubin <20 or <1.2	1 - MAP <70 mm Hg	0 - GCS 15	3 - creatinine <440 or 3.5-4.9 or urine output <500ml/day	NA;CT leg, TTE, Ultrasound abdomen, LE venous scan;NA	CXR with LLL infiltrate (atelectasis vs pneumonia) ;;SIRS w/HR, WBC, lact 1.4, RR22, cellulitis RLE, obese, congen ht diz, OSA, , bld cult, urine neg	Cellulitis	O	O	O	O	yes	O	NA	no	Yes, within 24hrs of ICU admission and/or during ICU admission	Vancomycin;[start:1.16days,stop:1.18days], Ceftriaxone;[start:0.39days,stop:0.86days], Cefazolin;[start:1.51days,stop:2.17days]	No	NA	13.9	355	12.8	not specified	NA	154	159	Unknown	NA	NA	NA	NA
356	IXP-H1-117	H1	emergency department	No	NA	NA	No	male	72	White	8.59	12.42	3	APACHE III	83	5	3 - P/F-ratio <200 and respiratory support	0 - Platelets > 150	0 - Bilirubin <20 or <1.2	1 - MAP <70 mm Hg	1 - GCS 13-14	0 - creatinine <110 or <1.2	NA;MRI spine, venous scan of legs, TTE, venous scan arm;NA	E. coli blood; CXR with L pleural effusion ;;	CNS	O	O	O	O	yes	O	E.coli:Blood:[2.67days]	YES	Yes, within 24hrs of ICU admission and/or during ICU admission	Vancomycin;[start:0.36days,stop:1.82days], Ceftriaxone;[start:1.87days,stop:11.88days], Meropenem;[start:0.34days,stop:1.61days], Ampicillan;[start:0.29days,stop:0.29days], Valacyclovir;[start:7.54days,stop:8.37days]	No	NA	19.7	356	10.7	not specified	7.38	133	158	Unknown	1.2	6	NA	NA
357	IXP-H1-118	H1	emergency department	No	NA	NA	No	female	55	White	1.35	5.59	2	APACHE III	94	8	2 - P/F-ratio <300	0 - Platelets > 150	0 - Bilirubin <20 or <1.2	1 - MAP <70 mm Hg	1 - GCS 13-14	4 - creatinine >440 or >5 or urine output <200ml/day	NA;CT brain, retroperitoneal ultrasound, duplex LE ultrasound;NA	CXR negative; MRI spine negative for infection ;;	Site not confirmed initially	O	O	O	O	O	yes	NA	no	No	NA	No	NA	10	357	10	not specified	NA	88	141	Unknown	0.8	NA	NA	NA
358	IXP-H1-119	H1	emergency department	No	NA	NA	No	male	66	White	2.48	4.59	3	APACHE III	75	6	3 - P/F-ratio <200 and respiratory support	1 - Platelets < 150	0 - Bilirubin <20 or <1.2	1 - MAP <70 mm Hg	0 - GCS 15	1 - creatinine <170 or 1.2-1.9	NA;venous ultrasound of leg, TTE, Knee xray;NA	cellulitis, poss pneumonia; CXR with likely LLL opacification ;Also with probable pneumonia.;	Cellulitis	O	O	O	O	yes	O	NA	no	Yes, within 24hrs of ICU admission and/or during ICU admission	Vancomycin;[start:0.24days,stop:3.19days], Piperacillin.Tazobactam;[start:0.24days,stop:0.38days], Cefepime;[start:1.57days,stop:3.19days]	No	NA	10.7	358	9.7	not specified	NA	155	181	Unknown	1.4	17	NA	NA
359	IXP-H1-120	H1	intensive care unit other hospital	Yes	NA	NA	Yes	male	59	White	7.37	7.41	4	APACHE III	120	5	0 - P/F-ratio >400	0 - Platelets > 150	0 - Bilirubin <20 or <1.2	0 - MAP >=70 mm Hg	4 - GCS <6	1 - creatinine <170 or 1.2-1.9	NA;TTE, CT brain;NA	CXR negative	Site not confirmed initially	O	O	O	O	O	yes	NA	no	Yes, within 24hrs of ICU admission and/or during ICU admission	Vancomycin;[start:2.2days,stop:4.79days], Ceftriaxone;[start:0.27days,stop:1.31days], Cefepime;[start:3.87days,stop:5.19days]	No	NA	22.2	359	21.5	not specified	7.54	147	158	Unknown	2.1	NA	NA	NA
360	IXP-H1-121	H1	nursing ward	No	NA	NA	No	female	65	White	2.47	5.77	4	APACHE III	110	13	2 - P/F-ratio <300	3 - Platelets < 50	2 - Bilirubin <102 or 2.0-5.99	4 - Dopamine >15 or Epi/Norepi >0.1	0 - GCS 15	2 - creatinine <300 or 2.0-3.4	NA;TTE, ultrasound abdomen, Myocardial PET;NA	UTI; pulm edema > penumonia suspected on CXR; CT abd with stone	UTI	O	O	O	yes	O	O	E.coli:Blood:[2.47days], Klebsiella.Pneumoniae:Blood:[2.47days]	YES	Yes, within 24hrs of ICU admission and/or during ICU admission	Ceftriaxone;[start:3.54days,stop:4.46days], Meropenem;[start:-0.1days,stop:3.46days], Ampicillan;[start:2.55days,stop:2.84days]	No	NA	35.2	360	6.3	not specified	7.31	89	109	Unknown	2.8	NA	NA	NA
361	IXP-H1-122	H1	emergency department	No	NA	NA	No	male	66	White	1.83	2.95	3	APACHE III	69	2	1 - P/F-ratio <400	0 - Platelets > 150	0 - Bilirubin <20 or <1.2	1 - MAP <70 mm Hg	0 - GCS 15	0 - creatinine <110 or <1.2	NA;upper extremity ultrasound;NA	GI bleed, lactic acidosis; CXR without acute disease	Site not confirmed initially	O	O	O	O	O	yes	NA	no	Yes, within 24hrs of ICU admission and/or during ICU admission	Ceftriaxone;[start:0.99days,stop:1.01days], Amoxicillan;[start:1.73days,stop:2.11days], Clarithromycin;[start:1.73days,stop:2.11days]	No	NA	13	361	11.1	not specified	NA	229	303	Unknown	2.6	NA	NA	NA
362	IXP-H1-123	H1	emergency department	No	NA	NA	No	male	43	White	1.79	3.83	3	APACHE III	85	4	1 - P/F-ratio <400	0 - Platelets > 150	2 - Bilirubin <102 or 2.0-5.99	1 - MAP <70 mm Hg	0 - GCS 15	0 - creatinine <110 or <1.2	NA;abdominal ultrasound, TTE;NA	EtOH overdose, GI bleed	Site not confirmed initially	O	O	O	O	O	yes	NA	no	Yes, within 24hrs of ICU admission and/or during ICU admission	Ceftriaxone;[start:0.91days,stop:2.93days]	No	NA	18.4	362	11.3	not specified	NA	94	112	Unknown	4.5	NA	NA	NA
363	IXP-H1-124	H1	emergency department	Yes	NA	NA	Yes	female	67	White	8.84	16.91	4	APACHE III	118	12	2 - P/F-ratio <300	1 - Platelets < 150	0 - Bilirubin <20 or <1.2	4 - Dopamine >15 or Epi/Norepi >0.1	3 - GCS 6-9	2 - creatinine <300 or 2.0-3.4	NA;CT Brain, KUB, TTE;NA	Shock and pneumatosis on abd CT with perforation; negative cultures intraoperatively; CXR no acute lung disease ;Necrotic bowel from sigmoid volvulus.;SIRS w/HR,WBC, bandemia, lact 3.1, DM, HTN,sigmoid volvulus, ischemic bowel,later urine+yeast10-5K	Site not confirmed initially	O	O	O	O	O	yes	NA	no	Yes, within 24hrs of ICU admission and/or during ICU admission	Vancomycin;[start:9.59days,stop:9.61days], Vancomycin;[start:11.67days,stop:13.64days], Piperacillin.Tazobactam;[start:0.27days,stop:7.12days], Piperacillin.Tazobactam;[start:9.59days,stop:16.44days], Azithromycin;[start:9.59days,stop:11.7days]	No	NA	18.2	363	10	not specified	7.27	92	124	Unknown	3.1	NA	NA	NA
364	IXP-H1-125	H1	intensive care unit other hospital	No	NA	NA	No	female	68	White	3.07	5.14	2	APACHE III	40	4	3 - P/F-ratio <200 and respiratory support	0 - Platelets > 150	0 - Bilirubin <20 or <1.2	0 - MAP >=70 mm Hg	1 - GCS 13-14	0 - creatinine <110 or <1.2	NA;TTE, myocardial PET;NA	CXR with pulmonary edema	Site not confirmed initially	O	O	O	O	O	yes	NA	no	No	NA	No	NA	NA	364	NA	not specified	NA	153	180	Unknown	NA	NA	NA	NA
365	IXP-H1-126	H1	emergency department	No	NA	NA	No	male	38	White	1.62	1.62	3	APACHE III	77	4	1 - P/F-ratio <400	0 - Platelets > 150	1 - Bilirubin <33 or 1.2-1.99	1 - MAP <70 mm Hg	0 - GCS 15	1 - creatinine <170 or 1.2-1.9	NA;TTE;NA	DKA with clear CXR	Site not confirmed initially	O	O	O	O	O	yes	NA	no	No	NA	No	NA	33.7	365	25.6	not specified	NA	85	661	Unknown	9.4	NA	NA	NA
366	IXP-H1-127	H1	emergency department	Yes	NA	NA	Yes	male	58	White	1.98	1.98	3	APACHE III	120	12	4 - P/F-ratio <100 and respiratory support	0 - Platelets > 150	1 - Bilirubin <33 or 1.2-1.99	3 - Dopamine >5 or Epi/Norepi <=0.1	3 - GCS 6-9	1 - creatinine <170 or 1.2-1.9	NA;TTE;NA	STEMI with LBBB on ECG	Site not confirmed initially	O	O	O	O	O	yes	NA	no	No	NA	No	NA	37.8	366	18.6	not specified	7.4	103	279	Unknown	5	NA	NA	NA
367	IXP-H1-128	H1	intensive care unit other hospital	No	NA	NA	No	male	39	White	0.84	8.73	3	APACHE III	46	4	2 - P/F-ratio <300	1 - Platelets < 150	0 - Bilirubin <20 or <1.2	1 - MAP <70 mm Hg	0 - GCS 15	0 - creatinine <110 or <1.2	NA;MRI spine, TEE, MRI brain, TTE, MRI face, CT brain, CT spine;NA	MRSA bacteremia ;cervical epidural abscess	Blood	O	O	O	O	yes	O	Staphylococcus.Aureus:Blood:[4.65days]	YES	Yes, within 24hrs of ICU admission and/or during ICU admission	Vancomycin;[start:0.42days,stop:8.24days]	No	NA	5.8	367	5.8	not specified	NA	113	113	Unknown	1	NA	NA	NA
368	IXP-H1-129	H1	emergency department	No	NA	NA	No	female	64	White	7.6	12.86	3	APACHE III	82	4	3 - P/F-ratio <200 and respiratory support	0 - Platelets > 150	0 - Bilirubin <20 or <1.2	1 - MAP <70 mm Hg	0 - GCS 15	0 - creatinine <110 or <1.2	NA;LE Ultrasound, TEE;NA	CHF exacerbation with acute on chronic cor pulmonale	Site not confirmed initially	O	O	O	O	O	yes	NA	no	Yes, within 24hrs of ICU admission and/or during ICU admission	Clarithromycin;[start:4.08days,stop:11.95days], Amoxicillin;[start:4.08days,stop:11.95days]	No	NA	13.3	368	10.9	not specified	7.25	96	131	Unknown	1.5	NA	NA	NA
369	IXP-H1-130	H1	emergency department	No	NA	NA	No	male	51	White	2.47	11.73	3	APACHE III	84	5	2 - P/F-ratio <300	0 - Platelets > 150	0 - Bilirubin <20 or <1.2	1 - MAP <70 mm Hg	1 - GCS 13-14	1 - creatinine <170 or 1.2-1.9	NA;CT brain, CT spine, CT neck, Xray shoulder, Maxilofacial CT, Xray pelvis, Xray arm, lower extremity ultrasound;NA	Urine culture negative. Traumatic brain injury after car accident	Site not confirmed initially	O	O	O	O	O	yes	NA	no	Yes, within 24hrs of ICU admission and/or during ICU admission	Cefazolin;[start:0.93days,stop:1.62days]	No	NA	19	369	14.3	not specified	NA	168	261	Unknown	3.9	NA	NA	NA
370	IXP-H1-131	H1	emergency department	No	NA	NA	No	male	80	White	1.07	4.14	3	APACHE III	103	5	2 - P/F-ratio <300	0 - Platelets > 150	0 - Bilirubin <20 or <1.2	1 - MAP <70 mm Hg	1 - GCS 13-14	1 - creatinine <170 or 1.2-1.9	NA;No;NA	CXR with L-sided pneumonia; 4+ mixed flora sputum cx; thought to have aspirated ;;SIRS w/HR, RR, T38.1, WBC11.5,CXR + infilt, COPD, prod cough, BCs-,sput nl flora, lact 2.8(influenza A later)	Pneumonia	O	yes	O	O	O	O	NA	no	Yes, within 24hrs of ICU admission and/or during ICU admission	Vancomycin;[start:0.45days,stop:1.47days], Levofloxacin;[start:2.93days,stop:2.93days], Azithromycin;[start:1.03days,stop:1.99days], Meropenem;[start:0.45days,stop:2.44days]	No	NA	11.5	370	6	not specified	7.4	115	170	Unknown	2.8	NA	NA	NA
371	IXP-H1-132	H1	emergency department	Yes	NA	NA	No	male	33	White	2.24	10.29	3	APACHE III	104	10	2 - P/F-ratio <300	3 - Platelets < 50	1 - Bilirubin <33 or 1.2-1.99	0 - MAP >=70 mm Hg	3 - GCS 6-9	1 - creatinine <170 or 1.2-1.9	NA;CT spine, CT brain, Xray wrist and ankles, KUB, Facial CT;NA	Trauma (auto vs ped) with pan-imaging not consistent with infection	Site not confirmed initially	O	O	O	O	O	yes	NA	no	Yes, within 24hrs of ICU admission and/or during ICU admission	Ampicillin;[start:0.66days,stop:2.29days], Ampicillin;[start:6.55days,stop:7.06days], Clindamycin;[start:7.28days,stop:8.61days]	No	NA	31.7	371	10.9	not specified	7.47	103	201	Unknown	2.4	NA	NA	NA
372	IXP-H1-133	H1	emergency department	No	NA	NA	No	male	62	White	1.63	23.7	4	APACHE III	83	4	2 - P/F-ratio <300	0 - Platelets > 150	0 - Bilirubin <20 or <1.2	1 - MAP <70 mm Hg	0 - GCS 15	1 - creatinine <170 or 1.2-1.9	NA;Lower extremity ultrasound, KUB, Swallow study, CT spine;NA	Trauma (fall from ladder)	Site not confirmed initially	O	O	O	O	O	yes	NA	no	Yes, within 24hrs of ICU admission and/or during ICU admission	Vancomycin;[start:4.87days,stop:6.73days], Vancomycin;[start:12.72days,stop:18.79days], Piperacillin.Tazobactam;[start:12.83days,stop:18.79days], Levofloxacin;[start:7.55days,stop:11.47days]	No	NA	24.7	372	15.3	not specified	NA	114	133	Unknown	2.5	NA	NA	NA
373	IXP-H1-134	H1	emergency department	Yes	NA	NA	Yes	male	38	Unknown	3.3	3.3	4	APACHE III	115	9	3 - P/F-ratio <200 and respiratory support	1 - Platelets < 150	0 - Bilirubin <20 or <1.2	1 - MAP <70 mm Hg	2 - GCS 10-12	2 - creatinine <300 or 2.0-3.4	NA;Lower extremity ultrasound, CT spine, XR ankle/feet/elbow;NA	Trauma with multiple injuries (motor vehicle collision) on imaging	Site not confirmed initially	O	O	O	O	O	yes	NA	no	No	NA	No	NA	14.3	373	5.3	not specified	7.4	114	247	Unknown	4.7	NA	NA	NA
374	IXP-H1-135	H1	emergency department	No	NA	NA	No	male	67	White	2.59	7.71	3	APACHE III	114	10	1 - P/F-ratio <400	0 - Platelets > 150	2 - Bilirubin <102 or 2.0-5.99	4 - Dopamine >15 or Epi/Norepi >0.1	1 - GCS 13-14	2 - creatinine <300 or 2.0-3.4	NA;No;NA	Pancreatic CA with new-onset shock thought to be septic; blood cx with Klebsiella in 4/4 bottles and also Klebsiella/Citrobacter in percutaneous drainage fluid	Abdominal	O	O	yes	O	O	O	Klebsiella.Pneumoniae:Blood:[4.48days], Other.Klebsiella.Species:Drainage:[1.64days]	YES	Yes, within 24hrs of ICU admission and/or during ICU admission	Vancomycin;[start:1days,stop:1.02days], Piperacillin.Tazobactam;[start:0.08days,stop:3.44days], Ceftriaxone;[start:3.6days,stop:6.53days]	No	NA	22.4	374	16.7	not specified	7.29	139	172	Unknown	3.6	NA	NA	NA
375	IXP-H1-136	H1	emergency department	No	NA	NA	No	male	73	White	1.66	3.66	3	APACHE III	84	9	2 - P/F-ratio <300	1 - Platelets < 150	0 - Bilirubin <20 or <1.2	1 - MAP <70 mm Hg	3 - GCS 6-9	2 - creatinine <300 or 2.0-3.4	NA;NA;NA	Trauma (fell, hit head); negative cultures	Site not confirmed initially	O	O	O	O	O	yes	NA	no	Yes, within 24hrs of ICU admission and/or during ICU admission	Cefazolin;[start:0.44days,stop:2.94days]	No	NA	3.2	375	3.2	not specified	NA	113	128	Unknown	1.9	NA	NA	NA
376	IXP-H1-137	H1	emergency department	No	NA	NA	No	female	42	White	1.68	4.86	4	APACHE III	71	2	0 - P/F-ratio >400	0 - Platelets > 150	0 - Bilirubin <20 or <1.2	0 - MAP >=70 mm Hg	1 - GCS 13-14	1 - creatinine <170 or 1.2-1.9	NA;NA;NA	MRI brain consistent with PRES (also suspected clinically), HTN emergency	Site not confirmed initially	O	O	O	O	O	yes	NA	no	No	NA	No	NA	18.4	376	11.6	not specified	NA	117	192	Unknown	NA	5	NA	NA
377	IXP-H1-138	H1	nursing ward	No	NA	NA	No	female	61	White	1.85	5.62	4	APACHE III	106	8	2 - P/F-ratio <300	0 - Platelets > 150	0 - Bilirubin <20 or <1.2	4 - Dopamine >15 or Epi/Norepi >0.1	0 - GCS 15	2 - creatinine <300 or 2.0-3.4	NA;Abdominal ultrasound, LE ultrasound, KUB, TTE;NA	Abd CT with bilateral nephrolithiasis; CXR with peribronchial thickening	Site not confirmed initially	O	O	O	O	O	yes	NA	no	Yes, within 24hrs of ICU admission and/or during ICU admission	Vancomycin;[start:-0.14days,stop:-0.16days], Piperacillin.Tazobactam;[start:-0.1days,stop:-0.13days], Piperacillin.Tazobactam;[start:0.14days,stop:1.42days], Levofloxacin;[start:4.72days,stop:5.49days], Ceftriaxone;[start:1.68days,stop:3.66days], Amoxicillan;[start:4.72days,stop:5.49days]	No	NA	31.6	377	25.1	not specified	7.28	121	141	Unknown	2.8	26	NA	NA
378	IXP-H1-139	H1	emergency department	No	NA	NA	No	male	74	White	0.71	5.8	3	APACHE III	90	4	1 - P/F-ratio <400	0 - Platelets > 150	0 - Bilirubin <20 or <1.2	1 - MAP <70 mm Hg	1 - GCS 13-14	1 - creatinine <170 or 1.2-1.9	NA;NA;NA	Retroperitoneal u/s negative; diabetic pt with acute renal insufficiency and hyperkalemia; positive urine culture with Kluyvera thought to be incidental	Site not confirmed initially	O	O	O	O	O	yes	NA	no	No	NA	No	NA	5.6	378	5.3	not specified	NA	26	224	Unknown	NA	NA	NA	NA
379	IXP-H1-140	H1	emergency department	No	NA	NA	No	male	49	White	1.4	18.82	4	APACHE III	62	3	2 - P/F-ratio <300	0 - Platelets > 150	0 - Bilirubin <20 or <1.2	1 - MAP <70 mm Hg	0 - GCS 15	0 - creatinine <110 or <1.2	NA;;NA	CXR clear and no infiltrate seen on abdominal CT either; given antibiotics for COPD exacerbation; abd CT evolving to show intraabd abscess with diverticulitis starting within 2d of admission and presented with abd pain also ;Sigmoid diverticulitis with contained perforation. Treated with levquin and flagyl with improvement on imaging prior to discharge.	Site not confirmed initially	O	O	O	O	O	yes	NA	no	Yes, within 24hrs of ICU admission and/or during ICU admission	Levofloxacin;[start:1days,stop:2.01days], Levofloxacin;[start:4.03days,stop:17.51days], Metronidazole;[start:4days,stop:18.36days]	No	NA	16.9	379	13.4	not specified	7.37	111	194	Unknown	3.7	NA	NA	NA
380	IXP-H1-141	H1	emergency department	No	NA	NA	No	male	53	White	2.2	3.16	3	APACHE III	89	8	2 - P/F-ratio <300	2 - Platelets < 100	0 - Bilirubin <20 or <1.2	1 - MAP <70 mm Hg	3 - GCS 6-9	0 - creatinine <110 or <1.2	NA;CT brain;NA	CXR with RUL infiltrate in setting of encephalopathy with suspected aspiration; blood cultures negative ;;SIRS w/HR, RR, T38.2->39,CXR +infilt, AMS,sarcoidosis, COPD,opiates, EtOH, BC-,RFA-, WBC11.2	Site not confirmed initially	O	O	O	O	O	yes	NA	no	Yes, within 24hrs of ICU admission and/or during ICU admission	Ceftriaxone;[start:0.31days,stop:1.83days], Azithromycin;[start:0.86days,stop:1.91days]	No	NA	11.3	380	8.3	not specified	7.39	134	145	Unknown	1.7	NA	NA	NA
381	IXP-H1-142	H1	emergency department	No	NA	NA	No	male	71	White	1.04	4	3	APACHE III	101	5	2 - P/F-ratio <300	0 - Platelets > 150	0 - Bilirubin <20 or <1.2	1 - MAP <70 mm Hg	0 - GCS 15	2 - creatinine <300 or 2.0-3.4	NA;Ultrasound of transplanted kidney;NA	CXR no infiltrate; Urine cx with ESBL E coli	UTI	O	O	O	yes	O	O	E.coli:Urine:[1.57days]	no	Yes, within 24hrs of ICU admission and/or during ICU admission	Vancomycin;[start:0.12days,stop:0.15days], Ampicillan;[start:0.43days,stop:1.44days]	No	NA	17	381	12	not specified	NA	151	280	Unknown	1.4	NA	NA	NA
382	IXP-H1-143	H1	emergency department	No	NA	NA	No	male	43	Hispanic	4.32	8.12	4	APACHE III	82	9	2 - P/F-ratio <300	0 - Platelets > 150	0 - Bilirubin <20 or <1.2	0 - MAP >=70 mm Hg	3 - GCS 6-9	4 - creatinine >440 or >5 or urine output <200ml/day	NA;Lower extremity ultrasound, KUB, TTE;NA	ESRD on peritoneal dialysis and had flu-like syndrome; peritoneal fluid culture negative; strep in sputum but no pulmonary symptoms, CXR with bibasilar atelectasis ;;SIRS w/RR,WBC,T36.3->35.8,CXR+,ESRD,perit dialysis, DM,RFA-,BC-,sput+AHS	Pneumonia	O	yes	O	O	O	O	Alpha-hemolytic Streptococcus species:Sputum:[2.78days]	no	Yes, within 24hrs of ICU admission and/or during ICU admission	Levofloxacin;[start:4.75days,stop:6.71days], Ceftriaxone;[start:0.57days,stop:6.07days], Azithromycin;[start:0.98days,stop:1.97days]	No	NA	20.8	382	15.4	not specified	NA	101	107	Unknown	0.7	NA	NA	NA
383	IXP-H1-144	H1	nursing ward	No	NA	NA	No	female	36	Hispanic	1.29	6.38	3	APACHE III	102	8	2 - P/F-ratio <300	2 - Platelets < 100	2 - Bilirubin <102 or 2.0-5.99	1 - MAP <70 mm Hg	1 - GCS 13-14	0 - creatinine <110 or <1.2	NA;No;NA	Uterine hemorrhage due to adenomyosis	Site not confirmed initially	O	O	O	O	O	yes	NA	no	Yes, within 24hrs of ICU admission and/or during ICU admission	Cefazolin;[start:0.38days,stop:1.11days]	No	NA	11.5	383	5.4	not specified	7.42	99	251	Unknown	1.4	NA	NA	NA
384	IXP-H1-145	H1	emergency department	Yes	NA	NA	No	female	64	White	5.81	8.85	4	APACHE III	119	10	3 - P/F-ratio <200 and respiratory support	0 - Platelets > 150	0 - Bilirubin <20 or <1.2	4 - Dopamine >15 or Epi/Norepi >0.1	3 - GCS 6-9	0 - creatinine <110 or <1.2	NA;TTE;NA	MRSA urine culture, blood cultures negative; presented with NSTEMI but also marked leukocytosis; no fever ;Huge right pleural effusion. Suspect illness is cardiogenic from ischemic cardiomyopathy (initial EF 28%). Can|t say if pneumonia is present based on effusion.;SIRS w/BP,HR90,RR12,WBC10,lact0.4,sput+MRSA, urine+MRSA, BC-, Cdiff+, DMII,CHF,R effusion,ischemic colitis,partial colectomy	Site not confirmed initially	O	O	O	O	O	yes	Staphylococcus.Aureus:Urine and Nasopharynx:[1.68days]	no	Yes, within 24hrs of ICU admission and/or during ICU admission	Vancomycin;[start:0.32days,stop:0.34days], Vancomycin;[start:1.51days,stop:7.09days], Piperacillin.Tazobactam;[start:0.32days,stop:2.57days], Metronidazole;[start:1.51days,stop:8.16days]	No	NA	21	384	10.1	not specified	7.4	105	166	Unknown	1	NA	NA	NA
385	IXP-H1-146	H1	nursing ward	No	NA	NA	No	female	49	White	1.4	16.71	4	APACHE III	100	2	1 - P/F-ratio <400	0 - Platelets > 150	0 - Bilirubin <20 or <1.2	1 - MAP <70 mm Hg	0 - GCS 15	0 - creatinine <110 or <1.2	NA;abdominal ultrasound, lower extremity ultrasound, madible xray;NA	Known paraplegic with known osteomyelitis who p/w septic shock; blood with fusobacterium, propionibacterium; urine with Alcaligenes and E. faecium	UTI	O	O	O	yes	O	O	Pseudomonas.Aeroginosa:Urine:[5.17days], Fusobacterium and Propionibacterum species:Blood:[10.11days], Alcaligenes faecalis:Urine:[3.24days]	YES	Yes, within 24hrs of ICU admission and/or during ICU admission	Vancomycin;[start:0.57days,stop:11.77days], Piperacillin.Tazobactam;[start:-0.42days,stop:-0.4days], Meropenem;[start:0.35days,stop:15.77days], Linezolid;[start:1.3days,stop:2.92days]	NA	NA	20.7	385	12.6	not specified	7.36	77	245	Unknown	2.8	13	NA	NA
386	IXP-H1-147	H1	emergency department	No	NA	NA	No	female	42	White	1.57	2.37	3	APACHE III	97	5	0 - P/F-ratio >400	0 - Platelets > 150	0 - Bilirubin <20 or <1.2	1 - MAP <70 mm Hg	0 - GCS 15	4 - creatinine >440 or >5 or urine output <200ml/day	NA;TTE;NA	CXR normal ;;SIRS w/HR,RR,lact1.7,Tm38.6,WBC7.6,BC-,followed fistulogram, ?dialysis cath source	Suspected bacteremia	O	O	O	O	yes	O	NA	no	Yes, within 24hrs of ICU admission and/or during ICU admission	Linezolid;[start:0.32days,stop:1.72days]	No	NA	7.6	386	3.4	not specified	NA	79	95	Unknown	1.7	NA	NA	NA
387	IXP-H1-148	H1	emergency department	Yes	NA	NA	Yes	female	82	Asian	2.68	7.73	4	APACHE III	168	10	3 - P/F-ratio <200 and respiratory support	1 - Platelets < 150	0 - Bilirubin <20 or <1.2	1 - MAP <70 mm Hg	4 - GCS <6	1 - creatinine <170 or 1.2-1.9	NA;MRI brain and neck, ultrasound abdomen, TTE, CT brain;NA	Dense L-sided infiltrate both on CXR and chest CT present several weeks prior to admission and presented with seizure, encephalopathy ;;SIRS w/HR,RR,Tm39.3,WBC15.4,lact0.9, S/P heart transpl, immunosuppression,procalcitonin1.31, w/u neg	Pneumonia	O	yes	O	O	O	O	NA	no	Yes, within 24hrs of ICU admission and/or during ICU admission	Vancomycin;[start:1.41days,stop:1.43days], Ceftriaxone;[start:0.74days,stop:4.18days], Ampicillin;[start:0.58days,stop:6.25days]	No	NA	14.3	387	14.3	not specified	7.41	113	144	Unknown	1.5	NA	NA	NA
388	IXP-H1-149	H1	intensive care unit other hospital	Yes	NA	NA	No	male	56	White	4.37	6.89	3	APACHE III	71	5	2 - P/F-ratio <300	0 - Platelets > 150	0 - Bilirubin <20 or <1.2	1 - MAP <70 mm Hg	2 - GCS 10-12	0 - creatinine <110 or <1.2	NA;TTE, lower extremity ultrasound;NA	STEMI; blood, urine cultures negative	Site not confirmed initially	O	O	O	O	O	yes	E.coli:Urine:[2.91days], 1+ Gram Positive Cocci:Sputum Culture:[2.9days]	no	Yes, within 24hrs of ICU admission and/or during ICU admission	Piperacillin.Tazobactam;[start:0.1days,stop:1.28days]	No	NA	14.8	388	10.1	not specified	7.42	109	174	Unknown	0.6	NA	NA	NA
389	IXP-H1-182	H1	intensive care unit other hospital	No	NA	NA	No	female	67	White	2.54	9.61	3	APACHE III	90	11	2 - P/F-ratio <300	2 - Platelets < 100	3 - Bilirubin 6.0-12	4 - Dopamine >15 or Epi/Norepi >0.1	0 - GCS 15	0 - creatinine <110 or <1.2	No;CT brain	Liver dz (PSC) pt with pneumonia clinically; CXR with RLL pneumonia, negative antigens, 4 of 4 bottles with E. cloacae from blood; CT angio abdomen with resolving PVT but ongoing cirrhosis, varices, and ascites;Also probable RLL pneumonia	Pneumonia	O	yes	O	O	O	O	Enterobacter.Species:Blood:[4.29days], RFA-PCR:RSV	YES	Yes, within 24hrs of ICU admission and/or during ICU admission	Vancomycin;[start:0.23days,stop:0.23days], Piperacillin.Tazobactam;[start:0.21days,stop:2.07days], rifaximin;[start:0.43days,stop:3.38days]	No	NA	14.9	389	11.7	not specified	7.4	77	100	Unknown	5.9	NA	36.57	5.19
390	IXP-H1-184	H1	intensive care unit other hospital	No	NA	NA	No	male	72	White	5.06	7.91	3	APACHE III	74	6	4 - P/F-ratio <100 and respiratory support	0 - Platelets > 150	NA	1 - MAP <70 mm Hg	1 - GCS 13-14	0 - creatinine <110 or <1.2	LE ultrasound, TTE	COPD pt presenting with aflutter, cough, new CHF with LVEF 15%; resp cultures did grow 3+ pseudomonas but CXR without consolidation on admit and throughout; BCx negative ;;COPD w/green sputum, culture pos pseudomonas aerug, afebrile ; WBC 17K, CRX bilat cosolid prob pul edema	Site not confirmed initially	O	O	O	O	O	yes	Pseudomonas.Aeroginosa:BAL:[4.75days]	no	Yes, within 24hrs of ICU admission and/or during ICU admission	Ceftriaxone;[start:0.11days,stop:0.69days], Azithromycin;[start:0.16days,stop:0.16days], Cefepime;[start:3.12days,stop:5.48days]	No	NA	12.2	390	12.2	not specified	7.4	119	139	Unknown	3.2	NA	0.12	-3.06
391	IXP-H1-185	H1	emergency department	No	NA	NA	No	male	82	White	3.9	10.69	3	APACHE III	89	8	3 - P/F-ratio <200 and respiratory support	1 - Platelets < 150	0 - Bilirubin <20 or <1.2	3 - Dopamine >5 or Epi/Norepi <=0.1	0 - GCS 15	1 - creatinine <170 or 1.2-1.9	Pelvis Xray, TTE	CXR and chest CT with bibasilar infiltrates in pt with myeloma, chronic care facility and present history of aspiration this AM; Blood, urine cx negative; antigens negative; resp viruses negative ;;myeloma, aspiration pna, WBC 13.7K lact 2.6, patchy infilts, no sput cult done	Pneumonia	O	yes	O	O	O	O	NA	no	Yes, within 24hrs of ICU admission and/or during ICU admission	Vancomycin;[start:-0.01days,stop:1.99days], Piperacillin.Tazobactam;[start:-0.04days,stop:5.55days], Azithromycin;[start:-0.04days,stop:1.87days]	No	NA	13.7	391	11.8	not specified	7.4	120	124	Unknown	2.6	NA	3.66	1.87
392	IXP-H1-186	H1	emergency department	No	NA	NA	No	female	69	White	0.74	3.7	4	APACHE III	87	7	2 - P/F-ratio <300	0 - Platelets > 150	0 - Bilirubin <20 or <1.2	1 - MAP <70 mm Hg	0 - GCS 15	4 - creatinine >440 or >5 or urine output <200ml/day	No	Hyperkalemia in chronic renal failure with urgent HD need in middle of night	Site not confirmed initially	O	O	O	O	O	yes	NA	no	No	NA	No	NA	17.7	392	10	not specified	NA	115	189	Unknown	NA	NA	0.76	-0.4
393	IXP-H1-189	H1	emergency department	Yes	NA	NA	No	male	25	White	7.26	8.15	3	APACHE III	139	12	3 - P/F-ratio <200 and respiratory support	1 - Platelets < 150	1 - Bilirubin <33 or 1.2-1.99	1 - MAP <70 mm Hg	2 - GCS 10-12	4 - creatinine >440 or >5 or urine output <200ml/day	TTE	DKA, resp failure due to missed HD; admit CXR with multifocal infiltrates vs pulm edema. Cultures negative ;;DM, CKD,dialysis, DKA, sput group B strep, ARDS, WBC 13.8	Site not confirmed initially	O	O	O	O	O	yes	1+ Beta-hemolytic Streptococcus species:Respiratory Culture:[2.82days]	no	Yes, within 24hrs of ICU admission and/or during ICU admission	Vancomycin;[start:-0.03days,stop:1.5days], Piperacillin.Tazobactam;[start:-0.02days,stop:2.37days], Azithromycin;[start:-0.02days,stop:2.05days]	No	NA	13.8	393	5.7	not specified	7.5	116	683	Unknown	0.8	NA	128.11	7
394	IXP-H1-190	H1	emergency department	Yes	NA	NA	No	female	65	White	5.45	7.49	4	APACHE III	126	11	2 - P/F-ratio <300	0 - Platelets > 150	0 - Bilirubin <20 or <1.2	4 - Dopamine >15 or Epi/Norepi >0.1	3 - GCS 6-9	2 - creatinine <300 or 2.0-3.4	TTE	Bowel perforation with free air on abd CT and acute peritonitis despite negative cx; urine culture with <100,000 GNRs thought not to be acute infection; bowel perf = definite infection ;Ruptured diverticulitis with peritoneal and pelvic abscess noted in surgery.	Abdominal	O	O	yes	O	O	O	NA	no	Yes, within 24hrs of ICU admission and/or during ICU admission	Vancomycin;[start:0.49days,stop:0.49days], Piperacillin.Tazobactam;[start:0.11days,stop:7.13days], fluconazole;[start:0.49days,stop:7.46days]	No	NA	19.3	394	3.3	not specified	7.4	114	167	Unknown	2.8	NA	85.74	6.42
395	IXP-H1-191	H1	emergency department	Yes	NA	NA	No	male	57	White	0.79	0.79	3	APACHE III	99	8	3 - P/F-ratio <200 and respiratory support	0 - Platelets > 150	0 - Bilirubin <20 or <1.2	1 - MAP <70 mm Hg	3 - GCS 6-9	1 - creatinine <170 or 1.2-1.9	No	Substance abuse with overdose	Site not confirmed initially	O	O	O	O	O	yes	NA	no	Yes, within 24hrs of ICU admission and/or during ICU admission	Ceftriaxone;[start:0.11days,stop:0.52days], Azithromycin;[start:0.11days,stop:0.11days]	No	NA	8.5	395	7.3	not specified	7.4	104	127	Unknown	1.8	NA	0.08	-3.64
396	IXP-H1-192	H1	nursing ward	No	NA	NA	No	female	88	White	0.65	4.75	3	APACHE III	80	4	2 - P/F-ratio <300	0 - Platelets > 150	0 - Bilirubin <20 or <1.2	1 - MAP <70 mm Hg	1 - GCS 13-14	0 - creatinine <110 or <1.2	TTE	Productive cough, new diarrhea, no vomiting/aspiration; Blood, urine cx negative. CTA without PE but bilateral lower lobe pneumonia with mucus plugging, also seen on CXR. Ultimately, had RSV pneumonia ;RSV	Pneumonia	O	yes	O	O	O	O	RFA-PCR:RSV	no	Yes, within 24hrs of ICU admission and/or during ICU admission	Ceftriaxone;[start:-0.42days,stop:4.61days], Azithromycin;[start:-0.36days,stop:1.65days]	No	NA	5.9	396	5.3	not specified	7.3	84	85	Unknown	1.7	NA	0.05	-4.32
397	IXP-H1-193	H1	emergency department	No	NA	NA	No	male	69	White	4.41	11.4	4	APACHE III	121	14	2 - P/F-ratio <300	1 - Platelets < 150	2 - Bilirubin <102 or 2.0-5.99	4 - Dopamine >15 or Epi/Norepi >0.1	1 - GCS 13-14	4 - creatinine >440 or >5 or urine output <200ml/day	CT Brain;TTE, TEE	MSSA septicemia; CT brain without etiology; CT chest with effusions, bibasilar consolidations; CSF culture negative ;Staph aureus septicemia	Blood	O	O	O	O	O	yes	Staphylococcus.Aureus:Blood:[1.4days], Pseudomonas.Aeroginosa:Stool:[4.16days]	YES	Yes, within 24hrs of ICU admission and/or during ICU admission	Vancomycin;[start:4.59days,stop:4.59days], Piperacillin.Tazobactam;[start:4.54days,stop:4.54days], Ceftriaxone;[start:1.24days,stop:2.7days], Ampicillin;[start:3.15days,stop:6.95days], Amoxocillin;[start:7.14days,stop:11.12days]	No	NA	29.6	397	13.8	not specified	7.4	90	213	Unknown	11.2	NA	129.96	7.02
398	IXP-H1-194	H1	emergency department	No	NA	NA	No	male	53	White	0.97	5.12	2	APACHE III	57	4	2 - P/F-ratio <300	1 - Platelets < 150	0 - Bilirubin <20 or <1.2	1 - MAP <70 mm Hg	0 - GCS 15	0 - creatinine <110 or <1.2	TTE, Lower extremity ultrasound	Cough, dyspnea, bloody ostomy output, h/o PE, DM, and colon CA; chronic Foley catheter and Ucx with stenotrophomonas but asymptomatic so not treated w/abx; CT chest showed new PE	Site not confirmed initially	O	O	O	O	O	yes	Staphylococcus.Aureus:Blood:[5.9days], Stenotrophomonas maltophilia :Urine:[3.93days]	YES	No	NA	No	NA	7.2	398	4.9	not specified	NA	182	215	Unknown	NA	NA	0.14	-2.84
399	IXP-H1-195	H1	emergency department	No	NA	NA	No	female	59	White	3.6	10.59	4	APACHE III	102	14	3 - P/F-ratio <200 and respiratory support	2 - Platelets < 100	2 - Bilirubin <102 or 2.0-5.99	4 - Dopamine >15 or Epi/Norepi >0.1	0 - GCS 15	3 - creatinine <440 or 3.5-4.9 or urine output <500ml/day	ultrasound abdomen, TTE, CT Stone protocol	UTI symptoms and Ucx + 4/4 blood cx with Proteus; CT abd with pyelonephritis; CXR without clear infiltrate	UTI, Pyelonephritis	O	O	O	yes	O	O	Proteus mirabilis:Blood and Urine:[1.87days]	YES	Yes, within 24hrs of ICU admission and/or during ICU admission	Vancomycin;[start:3.79days,stop:3.79days], Piperacillin.Tazobactam;[start:3.74days,stop:3.74days], Ceftriaxone;[start:0.44days,stop:1.9days], Ampicillin;[start:2.34days,stop:6.15days], Amoxicillin;[start:6.34days,stop:10.32days]	No	NA	31.6	399	24.2	not specified	7.2	87	98	Unknown	10.3	NA	104.11	6.7
400	IXP-H1-196	H1	emergency department	No	NA	NA	No	male	68	White	5.68	12.67	3	APACHE III	101	7	3 - P/F-ratio <200 and respiratory support	0 - Platelets > 150	1 - Bilirubin <33 or 1.2-1.99	1 - MAP <70 mm Hg	0 - GCS 15	2 - creatinine <300 or 2.0-3.4	TTE	COPD exacerbation with RSV on PCR; CXR without evidence of pneumonia, antigens negative; Blood, urine cx negative	Site not confirmed initially	O	O	O	O	O	yes	RFA-PCR:Rhinovirus	no	Yes, within 24hrs of ICU admission and/or during ICU admission	Ceftriaxone;[start:0.39days,stop:2.35days], Azithromycin;[start:0.91days,stop:1.88days]	No	NA	10.4	400	6.1	not specified	7.4	104	156	Unknown	3.2	NA	0.14	-2.84
401	IXP-H1-197	H1	emergency department	No	NA	NA	No	male	81	Asian	13.16	14.92	4	APACHE III	76	9	2 - P/F-ratio <300	2 - Platelets < 100	1 - Bilirubin <33 or 1.2-1.99	1 - MAP <70 mm Hg	1 - GCS 13-14	2 - creatinine <300 or 2.0-3.4	CT Brain;LE ultrasound, TTE, CT Brain	Subdural hematoma (as per head CT) but 20k CFUs klebsiella in urine; 7d later had Klebsiella grown from epidural fluid ;Admitted with suspected UTI and ultimately proven to have infected subdural hematoma as a cause of fever early in hospitalization.	Site not confirmed initially	O	O	O	O	O	yes	Klebsiella.Pneumoniae:Urine:[1.54days]	no	Yes, within 24hrs of ICU admission and/or during ICU admission	Vancomycin;[start:7.91days,stop:9.14days], Piperacillin.Tazobactam;[start:1.18days,stop:1.67days], Ceftriaxone;[start:0.12days,stop:7.91days], Ceftriaxone;[start:10.13days,stop:10.13days]	NA	NA	12.9	401	10.2	not specified	7.5	129	168	Unknown	NA	2	1.28	0.36
402	IXP-H1-198	H1	intensive care unit other hospital	Yes	NA	NA	Yes	male	63	White	2.03	2.03	3	APACHE III	140	11	3 - P/F-ratio <200 and respiratory support	2 - Platelets < 100	0 - Bilirubin <20 or <1.2	0 - MAP >=70 mm Hg	4 - GCS <6	2 - creatinine <300 or 2.0-3.4	CT brain, LE ultrasound, TTE	Bloood, urine cx negative; had out of hospital arrest, presumed arrhythmic	Site not confirmed initially	O	O	O	O	O	yes	RFA-PCR:Parainfluenza 3	no	No	NA	No	NA	10.6	402	9.2	not specified	7.4	98	271	Unknown	6.1	NA	20.65	4.37
403	IXP-H1-200	H1	intensive care unit other hospital	Yes	NA	NA	No	male	71	White	1.42	3.47	4	APACHE III	86	6	3 - P/F-ratio <200 and respiratory support	0 - Platelets > 150	NA	1 - MAP <70 mm Hg	2 - GCS 10-12	0 - creatinine <110 or <1.2	CT brain, MRI Brain, TTE	Seizure with subsequent aspiration; CXR and chest CT confirm bialteral infiltrates. Blood cx negative. Sputum cx with 3+ mixed flora. Dx = aspiration pneumonitis.	Site not confirmed initially	O	O	O	O	O	yes	NA	no	Yes, within 24hrs of ICU admission and/or during ICU admission	Vancomycin;[start:0.51days,stop:1.46days], Ceftriaxone;[start:0.1days,stop:2.56days], Augmentin;[start:2.76days,stop:3.34days]	No	NA	11.7	403	11.7	not specified	7.4	147	148	Unknown	18.3	NA	0.02	-5.64
404	IXP-H1-201	H1	emergency department	No	NA	NA	No	female	62	White	3.38	9.43	4	APACHE III	84	9	1 - P/F-ratio <400	1 - Platelets < 150	1 - Bilirubin <33 or 1.2-1.99	3 - Dopamine >5 or Epi/Norepi <=0.1	1 - GCS 13-14	2 - creatinine <300 or 2.0-3.4	MRI;MRI ankle and leg	RLE cellulitis clinically. MRI RLE confirmed cellulitis and also showed suspected abscesses/myositis.; Cellulitis of leg, no cultures, lact 1.0, had ID consult	Cellulitis	O	O	O	O	yes	O	Enteric bacilli:Urine:[1.42days]	no	Yes, within 24hrs of ICU admission and/or during ICU admission	Vancomycin;[start:1.3days,stop:8.68days], Meropenem;[start:1.3days,stop:3.23days], Clindamycin;[start:0.37days,stop:0.97days], CEFAZOLIN;[start:4.11days,stop:7.06days]	No	NA	16.6	404	15.2	not specified	7.4	87	92	Unknown	1	NA	1.65	0.72
405	IXP-H1-202	H1	emergency department	No	NA	NA	No	female	73	White	0.8	2.91	4	APACHE III	72	3	2 - P/F-ratio <300	0 - Platelets > 150	NA	1 - MAP <70 mm Hg	0 - GCS 15	0 - creatinine <110 or <1.2	No	Severe COPD and p/w syncopal event, recent cough. Blood cx negative, resp viral PCR negative	Site not confirmed initially	O	O	O	O	O	yes	NA	no	Yes, within 24hrs of ICU admission and/or during ICU admission	Levofloxacin;[start:0.91days,stop:0.93days]	No	NA	23.1	405	19.4	not specified	7.4	153	208	Unknown	2.7	NA	1.43	0.52
406	IXP-H1-203	H1	emergency department	No	NA	NA	No	female	29	White	0.46	1.4	3	APACHE III	51	1	0 - P/F-ratio >400	0 - Platelets > 150	0 - Bilirubin <20 or <1.2	1 - MAP <70 mm Hg	0 - GCS 15	0 - creatinine <110 or <1.2	No	SIRS due to DKA	Site not confirmed initially	O	O	O	O	O	yes	NA	no	Yes, within 24hrs of ICU admission and/or during ICU admission	Amoxicillin;[start:0.57days,stop:0.8days]	No	NA	13.1	406	10.8	not specified	NA	101	461	Unknown	NA	NA	0.02	-5.64
407	IXP-H1-204	H1	intensive care unit other hospital	Yes	NA	NA	Yes	female	51	Unknown	9.75	9.75	4	APACHE III	159	14	2 - P/F-ratio <300	0 - Platelets > 150	1 - Bilirubin <33 or 1.2-1.99	4 - Dopamine >15 or Epi/Norepi >0.1	3 - GCS 6-9	4 - creatinine >440 or >5 or urine output <200ml/day	CT brain, MRI and MRA brain, TTE, fluoro guided LP	Blood cx negative, urine cx with E. coli; however, initial shock/SIRS may have, in retrospect, been related moreso to E. coli urosepsis. Dx = AECOPD with acute hypoxia ;Urinalysis grossly positive and urine culture positive for E. coli however patient did not have symptoms.	Site not confirmed initially	O	O	O	O	O	yes	E.coli:urine:[1.86days]	no	Yes, within 24hrs of ICU admission and/or during ICU admission	Piperacillin.Tazobactam;[start:0.17days,stop:0.74days], Ceftriaxone;[start:2.74days,stop:8.7days], Meropenem;[start:0.77days,stop:2.64days]	No	NA	23.9	407	19.5	not specified	7.3	106	129	Unknown	NA	4	3.37	1.75
408	IXP-H1-205	H1	emergency department	No	NA	NA	No	female	87	White	3.89	8.95	4	APACHE III	102	6	2 - P/F-ratio <300	1 - Platelets < 150	0 - Bilirubin <20 or <1.2	1 - MAP <70 mm Hg	1 - GCS 13-14	1 - creatinine <170 or 1.2-1.9	CT brain, extremities, spine, LE ultrasound	Motor vehicle collision with leg fx. Extensive imaging, incl of chest, abdomen without evidence of infection ;Trauma with lots of xrays.	Site not confirmed initially	O	O	O	O	O	yes	NA	no	Yes, within 24hrs of ICU admission and/or during ICU admission	Cefazolin;[start:0.21days,stop:1.97days]	No	NA	17.3	408	10.5	not specified	7.3	135	247	Unknown	2.4	NA	1.41	0.5
409	IXP-H1-206	H1	emergency department	No	NA	NA	No	female	60	White	1.29	6.42	3	APACHE III	83	5	2 - P/F-ratio <300	0 - Platelets > 150	1 - Bilirubin <33 or 1.2-1.99	1 - MAP <70 mm Hg	0 - GCS 15	1 - creatinine <170 or 1.2-1.9	No;TTE	COPD/asthma with 2wk levaquin prior and p/w persistent bibasilar partial consolidations on chest CT (CXR without infiltrates). Sputum with 3+ MRSA and resp viral PCR + for RSV. Blood, urine negative.	Pneumonia	O	yes	O	O	O	O	Staphylococcus.Aureus:BAL:[5.4days], RFA-PCR:RSV	no	Yes, within 24hrs of ICU admission and/or during ICU admission	Vancomycin;[start:0.53days,stop:1.93days], Piperacillin.Tazobactam;[start:0.2days,stop:1.85days]	No	NA	30.3	409	24.6	not specified	7.3	156	267	Unknown	2.2	NA	0.66	-0.6
410	IXP-H1-208	H1	emergency department	Yes	NA	NA	No	male	57	White	10.97	10.97	2	APACHE III	90	9	3 - P/F-ratio <200 and respiratory support	2 - Platelets < 100	0 - Bilirubin <20 or <1.2	1 - MAP <70 mm Hg	3 - GCS 6-9	0 - creatinine <110 or <1.2	KUB	COPD exacerbation and airway obstruction with long h/o trach; recurrent aspiration pneumonias.Blood, sputum, and miniBAL cultures all negative. Dx = aspiration pneumonia. ;Severe COPD with chronic trach.;COPD, OSA, chronic tracheostomy, prior Serratia and Pseudomonas, CXR RLL infilt, , WBC 5K, cults neg. Aspiration likely	Pneumonia	O	yes	O	O	O	O	NA	no	Yes, within 24hrs of ICU admission and/or during ICU admission	Piperacillin.Tazobactam;[start:5.42days,stop:7.55days], Ceftriaxone;[start:3.81days,stop:4.84days], Azithromycin;[start:0.99days,stop:2days], Ceftazidime;[start:0.18days,stop:1.48days]	No	NA	5	410	3.9	not specified	7.3	127	177	Unknown	0.5	NA	0.4	-1.32
411	IXP-H1-209	H1	emergency department	Yes	NA	NA	No	female	75	White	0.74	2.68	2	APACHE III	80	5	2 - P/F-ratio <300	0 - Platelets > 150	0 - Bilirubin <20 or <1.2	1 - MAP <70 mm Hg	2 - GCS 10-12	0 - creatinine <110 or <1.2	CT brain, LE ultrasound, Carotid duplex ultrasound	Ground level fall and new subdural hematoma. Urine cx with >100k CFUs not thought etiologic (4 colony types)	Site not confirmed initially	O	O	O	O	O	yes	Enterococcus.Faecium:Urine:[6.54days]	no	No	NA	No	NA	8.9	411	5.9	not specified	7.4	96	156	Unknown	1.4	NA	1.42	0.51
412	IXP-H1-210	H1	emergency department	No	NA	NA	No	male	81	White	0.82	2.82	3	APACHE III	78	3	1 - P/F-ratio <400	0 - Platelets > 150	NA	1 - MAP <70 mm Hg	0 - GCS 15	1 - creatinine <170 or 1.2-1.9	CT brain, CT spine, Duplex ultrasound of legs, carotid ultrasound	Ground level fall and new subdural hematoma. Urine cx with 10k CFUs not thought etiologic.	Site not confirmed initially	O	O	O	O	O	yes	NA	no	No	NA	No	NA	18.8	412	10.2	not specified	NA	104	162	Unknown	NA	NA	0.02	-5.64
413	IXP-H1-211	H1	emergency department	No	NA	NA	No	female	56	White	1.7	5.59	4	APACHE III	71	3	1 - P/F-ratio <400	0 - Platelets > 150	0 - Bilirubin <20 or <1.2	1 - MAP <70 mm Hg	0 - GCS 15	1 - creatinine <170 or 1.2-1.9	TTE	Syncopal episodes, C diff positive admit. Stool, blood, urine cx negative. CT abd with colonic wall edema and also mesenteric stranding c/w inflammation.	Abdominal	O	O	yes	O	O	O	NA	no	Yes, within 24hrs of ICU admission and/or during ICU admission	Vancomycin;[start:0.41days,stop:2.39days], Metronidazole;[start:0.72days,stop:5.19days]	No	NA	21.7	413	20.2	not specified	NA	103	162	Unknown	3.2	NA	4.74	2.24
414	IXP-H1-212	H1	emergency department	No	NA	NA	No	female	68	White	1.17	3.18	2	APACHE III	48	4	2 - P/F-ratio <300	0 - Platelets > 150	NA	1 - MAP <70 mm Hg	1 - GCS 13-14	0 - creatinine <110 or <1.2	X ray neck	Subglottic stenosis with hypoxia, distress. Blood cultures and CXR negative for infection. No evidence of epiglottitis on Xray	Site not confirmed initially	O	O	O	O	O	yes	NA	no	Yes, within 24hrs of ICU admission and/or during ICU admission	Levofloxacin;[start:0.97days,stop:1.97days]	No	NA	5.5	414	5.5	not specified	7.3	154	154	Unknown	1.9	NA	0.02	-5.64
415	IXP-H1-214	H1	emergency department	No	NA	NA	No	female	88	White	2.01	5	4	APACHE III	93	4	2 - P/F-ratio <300	0 - Platelets > 150	0 - Bilirubin <20 or <1.2	1 - MAP <70 mm Hg	1 - GCS 13-14	0 - creatinine <110 or <1.2	No	Presumed CAP + UTI and blood cx negative but urine cx with E. coli. Lingular and LLL infiltrates on CXR ;Urosepsis with E coli septicemia	UTI	O	O	O	yes	O	O	E.coli:urine:[1.43days]	no	Yes, within 24hrs of ICU admission and/or during ICU admission	Ceftriaxone;[start:0.35days,stop:3.72days], Azithromycin;[start:2.87days,stop:3.8days]	No	NA	26.2	415	16.7	not specified	7.4	142	295	Unknown	6.2	NA	6.86	2.78
416	IXP-H1-216	H1	emergency department	No	NA	NA	Yes	male	77	White	2.99	4.69	4	APACHE III	92	6	2 - P/F-ratio <300	0 - Platelets > 150	0 - Bilirubin <20 or <1.2	1 - MAP <70 mm Hg	1 - GCS 13-14	2 - creatinine <300 or 2.0-3.4	No	Admitted with presumed aspiration, possibly pneumonia therefrom. Transitioned to hospice within 4d. Blood, urine cx negative. Sputum cx showed 4+ mixed flora and 1+ Pseudomonas. Also Cdiff positive, matching his diarrhea present on admission also. Pneumonia seems unclear but Cdiff seems convincing.	Pneumonia	O	yes	O	O	O	O	Pseudomonas.Aeroginosa:BAL:[4.03days]	no	Yes, within 24hrs of ICU admission and/or during ICU admission	Vancomycin;[start:0.96days,stop:3.04days], Piperacillin.Tazobactam;[start:0.11days,stop:2.57days], Azithromycin;[start:0.96days,stop:1.95days], Metronidazole;[start:0.96days,stop:2.4days]	No	NA	13.7	416	13.7	not specified	7.4	140	176	Unknown	3.4	NA	1.95	0.96
417	IXP-H1-217	H1	emergency department	No	NA	NA	No	male	70	White	1.81	4.87	3	APACHE III	77	4	3 - P/F-ratio <200 and respiratory support	0 - Platelets > 150	0 - Bilirubin <20 or <1.2	1 - MAP <70 mm Hg	0 - GCS 15	0 - creatinine <110 or <1.2	N/A	CXR with bilateral infiltrates and small effusion on R; new O2 requirement persistent at discharge; sputum cx with 3+ mixed flora; blood x2, urine cx negative. Urine antigens negative for pneumonia.	Pneumonia	O	yes	O	O	O	O	Staphylococcus species, coagulase negative:Nasal:[3.78days]	no	Yes, within 24hrs of ICU admission and/or during ICU admission	Vancomycin;[start:0.52days,stop:0.54days], Piperacillin.Tazobactam;[start:0.21days,stop:1.88days], Levofloxacin;[start:2.95days,stop:4.02days], Ceftriaxone;[start:2.07days,stop:2.09days], Azithromycin;[start:0.94days,stop:1.96days]	No	NA	7.8	417	7.3	not specified	7.411	83	105	Unknown	2.7	NA	0.21	-2.25
418	IXP-H1-218	H1	emergency department	No	NA	NA	No	female	52	White	1.93	6.2	4	APACHE III	96	7	3 - P/F-ratio <200 and respiratory support	1 - Platelets < 150	0 - Bilirubin <20 or <1.2	1 - MAP <70 mm Hg	2 - GCS 10-12	0 - creatinine <110 or <1.2	CT Brain, LE ultrasound	CXR with bibasilar consolidations; urine and blood cx x2 negative. No respiratory culture but RFA with viral infection detected (metapneumovirus). Possible sepsis rather than definite sepsis due to absence of consideration of viral results. Urine antigens negative for pneumonia. ;Metapneumovirus. Patient has O2 dependent COPD (4-6L) and CHF so very little pulmonary reserve. Doubt viral sepsis as …	Pneumonia	O	yes	O	O	O	O	RFA-PCR:Metapneumovirus	no	Yes, within 24hrs of ICU admission and/or during ICU admission	Ceftriaxone;[start:0.28days,stop:4.8days], Doxycycline;[start:0.1days,stop:5.64days], Amoxicillin;[start:4.97days,stop:5.3days]	No	NA	3.8	418	3.8	not specified	7.46	164	196	Unknown	2.7	NA	0.14	-2.84
419	IXP-H1-219	H1	emergency department	No	NA	NA	No	male	48	White	0.81	4.68	4	APACHE III	78	5	1 - P/F-ratio <400	2 - Platelets < 100	1 - Bilirubin <33 or 1.2-1.99	0 - MAP >=70 mm Hg	1 - GCS 13-14	0 - creatinine <110 or <1.2	No	UGIB due to NSAIDs, EtOH. CXR clear. Blood cx negative.	Site not confirmed initially	O	O	O	O	O	yes	NA	no	No	NA	No	NA	5	419	3.2	not specified	7.468	117	275	Unknown	NA	NA	0.34	-1.56
420	IXP-H1-220	H1	emergency department	No	NA	NA	No	female	51	White	0.97	1.91	4	APACHE III	63	4	2 - P/F-ratio <300	0 - Platelets > 150	0 - Bilirubin <20 or <1.2	1 - MAP <70 mm Hg	1 - GCS 13-14	0 - creatinine <110 or <1.2	CT Brain	DKA with fever. CT abd with partial consolidation RLL. CXR with new infiltrate 2d later. Blood cultures 4 of 4 with Klebsiella on admit. Urine cx negative	Site not confirmed initially	O	O	O	O	O	yes	Klebsiella.Pneumoniae:Blood:[1.71days]	YES	Yes, within 24hrs of ICU admission and/or during ICU admission	Meropenem;[start:0.42days,stop:1.45days]	No	NA	17.7	420	14.7	not specified	7.579	99	777	Unknown	8.3	NA	28.09	4.81
421	IXP-H1-221	H1	nursing ward	No	NA	NA	No	female	74	White	1.02	2.97	3	APACHE III	73	5	3 - P/F-ratio <200 and respiratory support	0 - Platelets > 150	0 - Bilirubin <20 or <1.2	1 - MAP <70 mm Hg	1 - GCS 13-14	0 - creatinine <110 or <1.2	TTE	Pneumonia due to metapneumovirus but blood, urine, sputum cx otherwise negative. CXR with no clear infiltrates.	Site not confirmed initially	O	O	O	O	O	yes	Beta-hemolytic Streptococcus species, Group G:Sputum:[2.9days], RFA-PCR:Metapneumovirus	no	Yes, within 24hrs of ICU admission and/or during ICU admission	Ceftriaxone;[start:0.04days,stop:2.54days], Azithromycin;[start:0.09days,stop:1.11days]	No	NA	11	421	9.7	not specified	7.413	125	149	Unknown	1.6	NA	0.1	-3.32
422	IXP-H1-223	H1	emergency department	No	NA	NA	No	male	79	White	2.93	9.94	4	APACHE III	97	6	2 - P/F-ratio <300	1 - Platelets < 150	0 - Bilirubin <20 or <1.2	1 - MAP <70 mm Hg	1 - GCS 13-14	1 - creatinine <170 or 1.2-1.9	Multiple extremity xrays, CT scans following trauma	Trauma pt with TBI, facial/leg fractures. No cx obtained or infection expected. No infection per chest/abd/pelvis/brain CTs. CXR also clear.	Site not confirmed initially	O	O	O	O	O	yes	NA	no	Yes, within 24hrs of ICU admission and/or during ICU admission	Cefazolin;[start:0.06days,stop:2.79days], Cephalexin;[start:4.29days,stop:7.11days]	No	NA	19.4	422	8.5	not specified	NA	123	175	Unknown	2.1	NA	0.26	-1.94
423	IXP-H1-224	H1	emergency department	No	NA	NA	No	female	64	Hispanic	0.66	3.88	3	APACHE III	48	2	2 - P/F-ratio <300	0 - Platelets > 150	0 - Bilirubin <20 or <1.2	0 - MAP >=70 mm Hg		0 - creatinine <110 or <1.2	TTE, LE ultrasound	New CHF. Urine culture with 25k E coli not thought to be etiologic. CXR with bilateral pleural effusions.	Site not confirmed initially	O	O	O	O	O	yes	E.coli:Urine:[1.72days]	no	No	NA	No	NA	12.8	423	11.3	not specified	NA	163	180	Unknown	NA	NA	0.02	-5.64
424	IXP-H1-225	H1	intensive care unit other hospital	Yes	NA	NA	No	female	52	White	1.62	2.65	4	APACHE III	100	7	3 - P/F-ratio <200 and respiratory support	0 - Platelets > 150	NA	1 - MAP <70 mm Hg	3 - GCS 6-9	0 - creatinine <110 or <1.2	CT Brain	Encephalopathy thought due to serotonin syndrome. CXR and blood cultures negative for infection.	Site not confirmed initially	O	O	O	O	O	yes	NA	no	No	NA	No	NA	16	424	16	not specified	7.304	78	82	Unknown	1.5	NA	0.96	-0.06
425	IXP-H1-226	H1	emergency department	Yes	NA	NA	Yes	male	60	White	1.83	1.83	4	APACHE III	171	20	3 - P/F-ratio <200 and respiratory support	4 - Platelets < 20	1 - Bilirubin <33 or 1.2-1.99	4 - Dopamine >15 or Epi/Norepi >0.1	4 - GCS <6	4 - creatinine >440 or >5 or urine output <200ml/day	Xray legs and pelvis, CT brain	E. coli bacteremia on 4 of 4 blood cx admitted with shock. CT chest with RLL bronchiectasis and chronic ILD otherwise. CXR without evidence of infection. ;CT abd suggestive of pancreatitis but amylase/lipase normal. No source of E coli septicemia confirmed.	Fourniers gangrene suspected	O	O	O	O	yes	O	E.coli:Blood:[1.9days]	YES	Yes, within 24hrs of ICU admission and/or during ICU admission	Vancomycin;[start:0.98days,stop:1.43days], Meropenem;[start:0.14days,stop:1.54days], Clindamycin;[start:0.08days,stop:0.1days]	No	NA	3.7	425	0.3	not specified	7.263	47	366	Unknown	15.7	NA	22.58	4.5
426	IXP-H1-228	H1	emergency department	No	NA	NA	No	male	19	White	1.56	5.44	3	APACHE III	88	2	0 - P/F-ratio >400	0 - Platelets > 150	0 - Bilirubin <20 or <1.2	1 - MAP <70 mm Hg	1 - GCS 13-14	0 - creatinine <110 or <1.2	No	New diagnosis of diabetes presenting in DKA. Skin/soft tissue abscesses clinically suspected (pus came out prior to admission, by report). One abscess grew 1+ staph (coag negative) plus Group B strep and another grew 4+ staph (coag negative). ;Patient had hidradenitis suppuritiva. He also was severely dehydrated, had DKA and was newly diagnosed with DM. Systemic symptoms were unlikely from system…	superficial abscess	O	O	O	O	yes	O	Beta-hemolytic, Group B:Abscess:[2.82days], Staphylococcus species, coagulase negative:Abscess, Left Axilla:[2.87days]	no	Yes, within 24hrs of ICU admission and/or during ICU admission	Vancomycin;[start:0.29days,stop:0.92days], Piperacillin.Tazobactam;[start:0.21days,stop:1.19days], Ceftriaxone;[start:3.65days,stop:4.67days], Cefazolin;[start:1.49days,stop:3.41days]	No	NA	16.2	426	11	not specified	7.155	167	653	Unknown	1.6	NA	0.19	-2.4
427	IXP-H1-229	H1	emergency department	No	NA	NA	No	female	34	White	1.84	14.81	3	APACHE III	81	4	1 - P/F-ratio <400	1 - Platelets < 150	1 - Bilirubin <33 or 1.2-1.99	1 - MAP <70 mm Hg	0 - GCS 15	0 - creatinine <110 or <1.2	Many CTs and plain films	Trauma (car accident) with bilateral leg fractures. No cx obtained nor infection suspected.	Site not confirmed initially	O	O	O	O	O	yes	NA	no	Yes, within 24hrs of ICU admission and/or during ICU admission	Cefazolin;[start:0.57days,stop:1.37days], Cefazolin;[start:7.9days,stop:8.44days], Rifampin;[start:0.76days,stop:1.29days], Rifampin;[start:7.95days,stop:8.44days]	No	NA	26.9	427	9.9	not specified	7.324	134	262	Unknown	5	NA	0.29	-1.79
428	IXP-H1-230	H1	post anesthesia care facility	Yes	NA	NA	No	female	59	White	8.84	8.84	4	APACHE III	87	6	3 - P/F-ratio <200 and respiratory support	0 - Platelets > 150	NA	1 - MAP <70 mm Hg	2 - GCS 10-12	0 - creatinine <110 or <1.2	TTE, KUB	miniBAL with negative cx x2 with no suspected or confirmed infection. CT chest with LLL consolidation from aspiration vs mucus plugging, less likely pneumonia.	Site not confirmed initially	O	O	O	O	O	yes	NA	no	Yes, within 24hrs of ICU admission and/or during ICU admission	Cefazolin;[start:0.1days,stop:7.65days]	No	NA	13.1	428	12.2	not specified	7.42	169	231	Unknown	NA	NA	0.02	-5.64
429	IXP-H1-231	H1	emergency department	No	NA	NA	No	male	24	White	0.95	0.95	3	APACHE III	55	2	0 - P/F-ratio >400	0 - Platelets > 150	0 - Bilirubin <20 or <1.2	1 - MAP <70 mm Hg	1 - GCS 13-14	0 - creatinine <110 or <1.2	No	DKA with viral URI symptoms but CXR clear, blood x2 and urine cx negative.	Site not confirmed initially	O	O	O	O	O	yes	NA	no	No	NA	No	NA	20	429	15.9	not specified	NA	79	356	Unknown	1.3	NA	0.06	-4.06
430	IXP-H1-233	H1	emergency department	No	NA	NA	NA	male	78	White	27.64	NA	4	APACHE III	114	9	2 - P/F-ratio <300	0 - Platelets > 150	0 - Bilirubin <20 or <1.2	4 - Dopamine >15 or Epi/Norepi >0.1	1 - GCS 13-14	2 - creatinine <300 or 2.0-3.4	MRI shoulder and pelvis, MRI C/T/L spine, CT brain, X ray hip, CT pelvis, TEE, KUB, Xray shoulder, unilateral LE ultrasound	MSSA bacteremia in 3 of 3 bottles initiallly and persistent thereafter. Developed septic shock. Psoas abscess also MSSA. CXR with no clear evidence of pneumonia. Recurrent septic shock with difficult to clear bacteremia. ;Also with high grade MSSA septicemia, prepectoral abscess	Hip arthroplasty	O	O	O	O	yes	O	Staphylococcus.Aureus:Synovial fluid (Joint fluid) Hip and Blood:[4.65days]	YES	Yes, within 24hrs of ICU admission and/or during ICU admission	Vancomycin;[start:11.37days,stop:19.86days], Piperacillin.Tazobactam;[start:0.04days,stop:0.5days], Piperacillin.Tazobactam;[start:16.58days,stop:17.4days], Levofloxacin;[start:17.9days,stop:22.86days], Ceftriaxone;[start:17.66days,stop:17.68days], Metronidazole;[start:7.15days,stop:12.24days], Cefazolin;[start:23.57days,stop:NAdays]	No	NA	23.2	430	20	not specified	7.258	110	131	Unknown	2	NA	14.01	3.81
431	IXP-H1-234	H1	emergency department	No	NA	NA	No	female	78	White	2.33	5.39	4	APACHE III	113	7	3 - P/F-ratio <200 and respiratory support	0 - Platelets > 150	0 - Bilirubin <20 or <1.2	1 - MAP <70 mm Hg	2 - GCS 10-12	1 - creatinine <170 or 1.2-1.9	TTE, LE ultrasound	Presented with cough, dyspnea like prior CHF exacerbations; no fever, chills, myalgias. CXR with interstitial disease of unclear etiology. CT chest with RLL infiltrate suggestive of pneumonia (but could also be malignancy, eg BAC). Sputum cx x2 with 2 diff species Pseudomonas, MRSA; urine cx with Proteus and Enterococcus. Could argue that this is chronic colonization, though new RLL infiltrate an…	Respiratory Tract	yes	O	O	O	O	O	Staphylococcus.Aureus:Sputum:[3.31days], Pseudomonas.Aeroginosa:Sputum:[3.41days]	no	Yes, within 24hrs of ICU admission and/or during ICU admission	Vancomycin;[start:1.2days,stop:5.2days], Levofloxacin;[start:1.09days,stop:1.11days], Ceftriaxone;[start:0.14days,stop:0.16days], Cefepime;[start:1.6days,stop:4.61days]	No	NA	30.9	431	16.2	not specified	7.314	144	175	Unknown	1.4	NA	3.72	1.9
432	IXP-H1-235	H1	emergency department	Yes	NA	NA	No	male	85	White	24.76	24.76	2	APACHE III	110	7	3 - P/F-ratio <200 and respiratory support	0 - Platelets > 150	0 - Bilirubin <20 or <1.2	1 - MAP <70 mm Hg	3 - GCS 6-9	0 - creatinine <110 or <1.2	KUB, Bilateral LE ultrasound, TTE	Pt with chronic trach, prior MRSA pneumonia. CXR with L-sided pneumonia. Urine pneumonia antigens negative. Viral resp infection panel negative. Admit resp cx, urine cx, and blood cx all negative. Tracheal aspirate on day 7 positive for MRSA, thought likely to represent colonization. ; eosinophilic pna, sput +MRSA	Pneumonia	O	yes	O	O	O	O	NA	no	Yes, within 24hrs of ICU admission and/or during ICU admission	Vancomycin;[start:0.52days,stop:2.05days], Vancomycin;[start:10.51days,stop:16.78days], Ceftriaxone;[start:0.43days,stop:6.45days], Azithromycin;[start:0.9days,stop:0.93days]	Yes	Staphylococcus.Aureus:Sputum:[10.36days]	11	432	10.7	not specified	7.384	126	195	Unknown	4.4	NA	0.31	-1.69
433	IXP-H1-236	H1	emergency department	Yes	NA	NA	No	male	65	White	3.84	7.92	4	APACHE III	135	10	1 - P/F-ratio <400	0 - Platelets > 150	1 - Bilirubin <33 or 1.2-1.99	4 - Dopamine >15 or Epi/Norepi >0.1	3 - GCS 6-9	1 - creatinine <170 or 1.2-1.9	CT spine, TTE, CT Brain	GI bleed, possible seizure without evidence of infection on CXR, CSF, or blood cx. 1 of 4 bottles of blood with coag negative staph thought to represent contaminant. CT chest without disease.	Site not confirmed initially	O	O	O	O	O	yes	Staphylococcus species, coagulase negative:Blood:[4.96days]	YES	Yes, within 24hrs of ICU admission and/or during ICU admission	Vancomycin;[start:0.16days,stop:0.18days], Ceftriaxone;[start:0.16days,stop:0.62days]	No	NA	21.5	433	10.8	not specified	7.391	132	245	Unknown	19	NA	0.97	-0.04
434	IXP-H1-237	H1	emergency department	No	NA	NA	No	female	36	Hispanic	2.77	5.76	3	APACHE III	74	4	2 - P/F-ratio <300	0 - Platelets > 150	1 - Bilirubin <33 or 1.2-1.99	1 - MAP <70 mm Hg	0 - GCS 15	0 - creatinine <110 or <1.2	MRI C/L/T spine, TTE	Presented with pelvic pain followed by dry cough, subjective fevers, sweats, chills. CT chest with large RUL abscess and RML pneumonia. Urine and sputum with MRSA. Urine pneumonia antigens negative. TB ruled out.	Lung abscess	yes	O	O	O	O	O	Staphylococcus.Aureus:Sputum, urine:[3.46days]	no	Yes, within 24hrs of ICU admission and/or during ICU admission	Vancomycin;[start:0.24days,stop:5.26days], Piperacillin.Tazobactam;[start:0.08days,stop:4.44days], Azithromycin;[start:0.95days,stop:0.97days], Ampicillin;[start:4.57days,stop:5.56days]	No	NA	31.6	434	26	not specified	NA	106	120	Unknown	1.5	NA	0.36	-1.47
435	IXP-H1-238	H1	emergency department	No	NA	NA	No	male	23	White	1.65	3.73	3	APACHE III	57	1	1 - P/F-ratio <400	0 - Platelets > 150	NA	0 - MAP >=70 mm Hg	0 - GCS 15	0 - creatinine <110 or <1.2	CT Brain, CT C spine, Xray fingers, xray clavicle and shoulder, bilateral LE ultrasound	ATV accident with associated subdural hematoma, epidural hematoma, skull fx. No cx obtained nor infection suspected. No chest imaging.	Site not confirmed initially	O	O	O	O	O	yes	NA	no	Yes, within 24hrs of ICU admission and/or during ICU admission	Cefazolin;[start:2.74days,stop:3.25days]	No	NA	13.1	435	13.1	not specified	NA	114	141	Unknown	NA	NA	0.02	-5.64
436	IXP-H1-239	H1	post anesthesia care facility	No	NA	NA	No	male	51	White	0.82	3.91	3	APACHE III	86	6	1 - P/F-ratio <400	1 - Platelets < 150	0 - Bilirubin <20 or <1.2	3 - Dopamine >5 or Epi/Norepi <=0.1	0 - GCS 15	1 - creatinine <170 or 1.2-1.9	CT brain, CT C/T/L spine, CT upper extremity, Bilat LE ultrasound, Xray hand/ankle/foot	Trauma pt with humerus fx. No infection suspected nor cultures obtained. CT chest/abd/pelvis/brain without evidence of infection.	Site not confirmed initially	O	O	O	O	O	yes	NA	no	Yes, within 24hrs of ICU admission and/or during ICU admission	Cefazolin;[start:0.14days,stop:0.86days]	No	NA	16	436	10	not specified	7.308	171	246	Unknown	NA	NA	0.33	-1.6
437	IXP-H1-240	H1	emergency department	No	NA	NA	No	male	30	White	2.71	4.6	4	APACHE III	60	1	1 - P/F-ratio <400	0 - Platelets > 150	0 - Bilirubin <20 or <1.2	0 - MAP >=70 mm Hg	0 - GCS 15	0 - creatinine <110 or <1.2	CT brain, TTE, PET myocardial perfusion, Bilat LE ultrasound	Diabetic with HTN emergency. CXR negative for infection. Blood x2 and urine cx negative. ;Questionable cellulitis associated with recent tattoo placement. Improved with antibiotic but not likely systemic infection. Admitted for hypertensive emergency.;leg cellulitis, morbid obesity, hypertensive emergency	Site not confirmed initially	O	O	O	O	O	yes	NA	no	Yes, within 24hrs of ICU admission and/or during ICU admission	Clindamycin;[start:0.53days,stop:4.17days]	No	NA	15.7	437	15.7	not specified	NA	322	322	Unknown	1.8	NA	0.02	-5.64
438	IXP-H1-241	H1	intensive care unit other hospital	No	NA	NA	No	female	65	White	1.47	2.65	2	APACHE III	71	4	1 - P/F-ratio <400	0 - Platelets > 150	NA	1 - MAP <70 mm Hg	1 - GCS 13-14	1 - creatinine <170 or 1.2-1.9	MRA neck, MRI and MRA brain, TTE	Stroke, post R MCA per brain MRI; no infectious consideration or chest imaging	Site not confirmed initially	O	O	O	O	O	yes	NA	no	No	NA	No	NA	7.3	438	7.3	not specified	NA	181	181	Unknown	NA	NA	0.02	-5.64
439	IXP-H1-242	H1	emergency department	No	NA	NA	No	female	41	White	1.81	9.61	2	APACHE III	59	6	0 - P/F-ratio >400	4 - Platelets < 20	1 - Bilirubin <33 or 1.2-1.99	1 - MAP <70 mm Hg	0 - GCS 15	0 - creatinine <110 or <1.2	MRI Abdomen, Bilat LE ultrasound, CT angio abdomen	GIB, ITP exacerbation in liver transplant patient. Recent treatment for possible cholangitis but not on abx in at least 24h prior to admission.	Site not confirmed initially	O	O	O	O	O	yes	NA	no	Yes, within 24hrs of ICU admission and/or during ICU admission	Cefazolin;[start:6.1days,stop:6.78days]	No	NA	19.6	439	11	not specified	NA	115	295	Unknown	NA	NA	0.02	-5.64
440	IXP-H1-243	H1	nursing ward	No	NA	NA	No	female	86	White	1.3	2.43	4	APACHE III	106	9	2 - P/F-ratio <300	2 - Platelets < 100	3 - Bilirubin 6.0-12	1 - MAP <70 mm Hg	0 - GCS 15	1 - creatinine <170 or 1.2-1.9	TTE	h/o choledocholithiasis 5/14 who has dilated biliary tree and underwent ERCP with finding of large stone that couldn|t be retrieved; continued on empiric abx but blood cx negative. CXR with apical opacities, likely scar. Discharged on abx but no clear infectious etiology identified. ;;nontoxic, tachy, BP 80/-, BCX, UCX both neg, had ERCP, dilated hepatic ducts	Abdominal	O	O	yes	O	O	O	NA	no	Yes, within 24hrs of ICU admission and/or during ICU admission	Piperacillin.Tazobactam;[start:-0.35days,stop:-0.33days], Meropenem;[start:-0.11days,stop:1.89days]	NA	NA	14.7	440	7.4	not specified	7.38	94	135	Unknown	3.5	NA	21.6	4.43
441	IXP-H1-244	H1	intensive care unit other hospital	No	NA	NA	No	female	68	White	1.79	2.64	4	APACHE III	119	7	1 - P/F-ratio <400	1 - Platelets < 150	0 - Bilirubin <20 or <1.2	3 - Dopamine >5 or Epi/Norepi <=0.1	0 - GCS 15	2 - creatinine <300 or 2.0-3.4	TTE, Retroperitoneal ultrasound	Presents with fever, chills, nausea, vomiting, no cough. Developed shock thought due to UTI. Blood cx x2, urine cx x1 negative but received abx several hours prior to admission at OSH (however, <24h from abx to enrollment). ;;UCX >10-5 E coli, urosepsis, BC neg	UTI	O	O	O	yes	O	O	NA	no	Yes, within 24hrs of ICU admission and/or during ICU admission	Ceftriaxone;[start:0.11days,stop:2.59days]	No	NA	13.3	441	13.3	not specified	NA	311	311	Unknown	1.9	NA	21.76	4.44
442	IXP-H1-245	H1	intensive care unit other hospital	Yes	NA	NA	No	female	57	White	2.8	4.61	4	APACHE III	120	7	3 - P/F-ratio <200 and respiratory support	0 - Platelets > 150	NA	1 - MAP <70 mm Hg	3 - GCS 6-9	0 - creatinine <110 or <1.2	KUB	H/o COPD and new, worsening dyspnea. CXR shows L hilar mass with LUL infiltrate. CT chest with L hilar mass, probable post-obstructive infiltrate. Bronch wash with negative cultures for bacteria, fungi, AFB. Urine pneumonia antigens and respiratory viral panel negative. Ultimately thought to have aspiration pneumonitis and bronch demonstrated severe tracheobronchomalacia to account for CT chest f…	Site not confirmed initially	O	O	O	O	O	yes	Rare Alpha-hemolytic Streptococcus species resembling diphtheroids:Bronchial Washing:[3.77days]	no	Yes, within 24hrs of ICU admission and/or during ICU admission	Ceftriaxone;[start:0.87days,stop:4.32days], Azithromycin;[start:0.85days,stop:2.9days], Clindamycin;[start:0.64days,stop:0.66days]	No	NA	14.3	442	14.3	not specified	7.383	115	170	Unknown	3.5	NA	0.02	-5.64
443	IXP-H1-246	H1	emergency department	No	NA	NA	No	female	59	White	2.34	8.28	3	APACHE III	103	8	2 - P/F-ratio <300	0 - Platelets > 150	0 - Bilirubin <20 or <1.2	4 - Dopamine >15 or Epi/Norepi >0.1	1 - GCS 13-14	1 - creatinine <170 or 1.2-1.9	CT spine, CT brain, LE ultrasound, Xray humerus, xray ankle, xray knee, xray hand, TTE	Motor vehicle collision with TBI, humeral fracture. Cultures not obtained nor infection suspected with CT chest, abd, pelvis, brain negative of infection. Urine cx 4/21 pending	Site not confirmed initially	O	O	O	O	O	yes	NA	no	Yes, within 24hrs of ICU admission and/or during ICU admission	Cefazolin;[start:1.35days,stop:2.04days]	No	NA	18.5	443	8.7	not specified	7.353	146	234	Unknown	0.9	NA	0.3	-1.74
444	IXP-H1-247	H1	emergency department	No	NA	NA	No	male	50	White	1.66	3.79	2	APACHE III	90	9	1 - P/F-ratio <400	3 - Platelets < 50	3 - Bilirubin 6.0-12	1 - MAP <70 mm Hg	0 - GCS 15	1 - creatinine <170 or 1.2-1.9	No	UGIB due to EtOH and h/o esophageal varices. Peritoneal fluid culture negative for suspected SBP.	Site not confirmed initially	O	O	O	O	O	yes	NA	no	Yes, within 24hrs of ICU admission and/or during ICU admission	Ceftriaxone;[start:0.08days,stop:3.46days]	No	NA	5.3	444	3.2	not specified	NA	94	149	Unknown	8	NA	0.33	-1.6
445	IXP-H1-248	H1	nursing ward	No	NA	NA	No	male	85	White	1.54	2.73	2	APACHE III	93	4	1 - P/F-ratio <400	1 - Platelets < 150	1 - Bilirubin <33 or 1.2-1.99	1 - MAP <70 mm Hg	0 - GCS 15	0 - creatinine <110 or <1.2	TTE, biliary drain replacement	H/o cholangitis with persistent drainage tube but off abx. Presents with productive cough and symptoms of aspiration at recent dentist appointment. Ultimately grew 2+ Enterococcus from cholecystostomy tube and was thought to be sick from this but this finding didn|t match presenting symptoms; however, he did have intermittent abd pain also. ;H/O cholecystitis/cholangitis s/p biliary drain placeme…	Abdominal	O	O	yes	O	O	O	Enterococcus.Faecium:body fluid:[2.91days]	no	Yes, within 24hrs of ICU admission and/or during ICU admission	Vancomycin;[start:0.06days,stop:1.13days], Piperacillin.Tazobactam;[start:0.06days,stop:0.52days], Levofloxacin;[start:0.06days,stop:0.08days], Ceftriaxone;[start:-0.33days,stop:-0.31days], Azithromycin;[start:-0.33days,stop:0.61days], Ampicillin;[start:0.61days,stop:2.67days]	No	NA	9.9	445	7.8	not specified	7.508	90	91	Unknown	2.2	NA	0.06	-4.06
446	IXP-H1-249	H1	emergency department	No	NA	NA	No	male	50	White	1.79	2.9	4	APACHE III	107	2	1 - P/F-ratio <400	0 - Platelets > 150	0 - Bilirubin <20 or <1.2	1 - MAP <70 mm Hg	0 - GCS 15	0 - creatinine <110 or <1.2	No	New diagnosis of diabetes presenting with DKA in an alcoholic. CXR shows LLL and lingular infiltrate and has symptoms of pneumonia (cough, chest pain); blood cultures x2 negative. No resp culture obtained, and suspected aspiration. ;Also had newly diagnosed DM with DKA. Unsure if respiratory tract infection is the cause of systemic symptoms or if DKA and dehydration were main reasons.;DKA, alcoho…	Pneumonia	O	yes	O	O	O	O	NA	no	Yes, within 24hrs of ICU admission and/or during ICU admission	Ceftriaxone;[start:0.38days,stop:1.39days], Azithromycin;[start:0.96days,stop:1.93days], Cefuroxime;[start:1.89days,stop:2.39days]	No	NA	14.2	446	8.9	not specified	7.162	132	548	Unknown	2.5	NA	0.43	-1.22
447	IXP-H1-250	H1	emergency department	No	NA	NA	No	male	63	White	1.32	6.44	3	APACHE III	122	4	3 - P/F-ratio <200 and respiratory support	0 - Platelets > 150	0 - Bilirubin <20 or <1.2	1 - MAP <70 mm Hg	0 - GCS 15	0 - creatinine <110 or <1.2	LE ultrasound, TTE	Preliminarily, CXR with suggestion of pulmonary edema and symptoms of viral URI with resultant clinical diagnosis of pneumonia. Viral panel negative but sputum cx grew 4+ H. segnis and 3+ Strep	Respiratory tract	yes	O	O	O	O	O	4+ Haemophilus segnis Beta-lactamase negative:Sputum:[2.65days]	no	Yes, within 24hrs of ICU admission and/or during ICU admission	Ceftriaxone;[start:0.08days,stop:4.08days], Azithromycin;[start:0.26days,stop:2.09days]	No	NA	12.5	447	9.8	not specified	7.343	123	292	Unknown	1.8	NA	4.77	2.25
[truncated: 17 more columns]

## Sheet: pre-existing conditions
Primary Key	id	COMORBIDITIES OR CHRONIC DRUGS					Primary Key	id	NO CORMORBIDITIES OR CHRONIC DRUGS			Primary Key	id	NO CORMORBIDITIES OR CHRONIC DRUGS			Primary Key	id	NO CORMORBIDITIES OR CHRONIC DRUGS
Primary Key	id	Patient ID	demographics	discharge consensus	Pre-existing condition or medication		Primary Key	id	Patient ID	discharge consensus		Primary Key	id	Patient ID	discharge consensus		Primary Key	id	Patient ID	discharge consensus
320	IXP-H1-081	IXP-H1-081	20y W F	SIRS	DKA		321	IXP-H1-082	IXP-H1-082	SIRS		319	IXP-H1-080	IXP-H1-080	Indeterminate		322	IXP-H1-083	IXP-H1-083	Sepsis
326	IXP-H1-087	IXP-H1-087	25y W M	sepsis	chronic osteomyelitis, pressure ulcers, intoxication [substance abuse]		324	IXP-H1-085	IXP-H1-085	SIRS		354	IXP-H1-115	IXP-H1-115	Indeterminate		323	IXP-H1-084	IXP-H1-084	Sepsis
328	IXP-H1-089	IXP-H1-089	83y W M d	Indeterminate	cancer (lung, metastatic colon)		327	IXP-H1-088	IXP-H1-088	SIRS		370	IXP-H1-131	IXP-H1-131	Indeterminate		325	IXP-H1-086	IXP-H1-086	Sepsis
329	IXP-H1-090	IXP-H1-090	72y W M	SIRS	ILD		330	IXP-H1-091	IXP-H1-091	SIRS		386	IXP-H1-147	IXP-H1-147	Indeterminate		332	IXP-H1-093	IXP-H1-093	Sepsis
331	IXP-H1-092	IXP-H1-092	33y W F	SIRS	PE		333	IXP-H1-094	IXP-H1-094	SIRS		417	IXP-H1-217	IXP-H1-217	Indeterminate		337	IXP-H1-098	IXP-H1-098	Sepsis
340	IXP-H1-101	IXP-H1-101	67y W M	sepsis	pancolitis		334	IXP-H1-095	IXP-H1-095	SIRS		432	IXP-H1-235	IXP-H1-235	Indeterminate		342	IXP-H1-103	IXP-H1-103	Sepsis
344	IXP-H1-105	IXP-H1-105	40y W F	Indeterminate	COPD, smoker		335	IXP-H1-096	IXP-H1-096	SIRS		258	IXP-H4-014	IXP-H4-014	Indeterminate		345	IXP-H1-106	IXP-H1-106	Sepsis
347	IXP-H1-108	IXP-H1-108	61y W M	SIRS	chronic ILD		336	IXP-H1-097	IXP-H1-097	SIRS		272	IXP-H5-002	IXP-H5-002	Indeterminate		352	IXP-H1-113	IXP-H1-113	Sepsis
349	IXP-H1-110	IXP-H1-110	47y A F	sepsis	bulimia, malnutrition		338	IXP-H1-099	IXP-H1-099	SIRS		273	IXP-H5-003	IXP-H5-003	Indeterminate		356	IXP-H1-117	IXP-H1-117	Sepsis
353	IXP-H1-114	IXP-H1-114	47y W M	SIRS	Afib with RVR		339	IXP-H1-100	IXP-H1-100	SIRS		276	IXP-H5-006	IXP-H5-006	Indeterminate		358	IXP-H1-119	IXP-H1-119	Sepsis
355	IXP-H1-116	IXP-H1-116	35y W M	sepsis	obesity, OSA, congenital HT and dizziness		341	IXP-H1-102	IXP-H1-102	SIRS		277	IXP-H5-007	IXP-H5-007	Indeterminate		360	IXP-H1-121	IXP-H1-121	Sepsis
362	IXP-H1-123	IXP-H1-123	43y W M	SIRS	EtOH overdose [substance abuse]		343	IXP-H1-104	IXP-H1-104	SIRS							367	IXP-H1-128	IXP-H1-128	Sepsis
363	IXP-H1-124	IXP-H1-124	67y W F	Indeterminate	necrotic bowel from sigmoid volvolus		346	IXP-H1-107	IXP-H1-107	SIRS							381	IXP-H1-142	IXP-H1-142	Sepsis
365	IXP-H1-126	IXP-H1-126	38y W M	SIRS	DKA		348	IXP-H1-109	IXP-H1-109	SIRS							394	IXP-H1-190	IXP-H1-190	Sepsis
366	IXP-H1-127	IXP-H1-127	58y W M	SIRS	STEMI with LBBB		350	IXP-H1-111	IXP-H1-111	SIRS							397	IXP-H1-193	IXP-H1-193	Sepsis
368	IXP-H1-129	IXP-H1-129	64y W F	SIRS	CHF with cor pulmonare		351	IXP-H1-112	IXP-H1-112	SIRS							399	IXP-H1-195	IXP-H1-195	Sepsis
374	IXP-H1-135	IXP-H1-135	67y W M	sepsis	cancer (pancreatic)		357	IXP-H1-118	IXP-H1-118	SIRS							401	IXP-H1-197	IXP-H1-197	Sepsis
376	IXP-H1-137	IXP-H1-137	42y W F	SIRS	PRES, HTN		359	IXP-H1-120	IXP-H1-120	SIRS							415	IXP-H1-214	IXP-H1-214	Sepsis
377	IXP-H1-138	IXP-H1-138	61y W F	sepsis	nephrolithiasis		361	IXP-H1-122	IXP-H1-122	SIRS							416	IXP-H1-216	IXP-H1-216	Sepsis
378	IXP-H1-139	IXP-H1-139	74y W M	SIRS	diabetes, acute renal insufficiency, hyperkalemia		364	IXP-H1-125	IXP-H1-125	SIRS							425	IXP-H1-226	IXP-H1-226	Sepsis
379	IXP-H1-140	IXP-H1-140	49y W M	sepsis	COPD, sigmoid diverticulitis		369	IXP-H1-130	IXP-H1-130	SIRS							430	IXP-H1-233	IXP-H1-233	Sepsis
380	IXP-H1-141	IXP-H1-141	53y W M	Indeterminate	sarcoidosis, opiates, EtOH [substance abuse?]		371	IXP-H1-132	IXP-H1-132	SIRS							431	IXP-H1-234	IXP-H1-234	Sepsis
382	IXP-H1-143	IXP-H1-143	43y H M	Indeterminate	ESRD, diabetes mellitus		372	IXP-H1-133	IXP-H1-133	SIRS							434	IXP-H1-237	IXP-H1-237	Sepsis
383	IXP-H1-144	IXP-H1-144	36y H F	SIRS	adenomyosis		373	IXP-H1-134	IXP-H1-134	SIRS							441	IXP-H1-244	IXP-H1-244	Sepsis
384	IXP-H1-145	IXP-H1-145	64y W F	Indeterminate	diabetes mellitus, ischemic colitis, partial colectomy, ischemic cardiomyopathy, NSTEMI		375	IXP-H1-136	IXP-H1-136	SIRS							445	IXP-H1-248	IXP-H1-248	Sepsis
385	IXP-H1-146	IXP-H1-146	49y W F	sepsis	paraplegic. Osteomyelytis		396	IXP-H1-192	IXP-H1-192	SIRS							447	IXP-H1-250	IXP-H1-250	Sepsis
387	IXP-H1-148	IXP-H1-148	82y A F	Indeterminate	heart transplant, immunosuppression, seizure, encephalophy		403	IXP-H1-200	IXP-H1-200	SIRS							308	IXP-H2-001	IXP-H2-001	Sepsis
388	IXP-H1-149	IXP-H1-149	56y W M	SIRS	STEMI		408	IXP-H1-205	IXP-H1-205	SIRS							206	IXP-H3-001	IXP-H3-001	Sepsis
389	IXP-H1-182	IXP-H1-182	67y W F	sepsis	PSC, cirrhosis, varices, ascites		411	IXP-H1-209	IXP-H1-209	SIRS							207	IXP-H3-002	IXP-H3-002	Sepsis
390	IXP-H1-184	IXP-H1-184	72y W M	Indeterminate	COPD		412	IXP-H1-210	IXP-H1-210	SIRS							210	IXP-H3-005	IXP-H3-005	Sepsis
391	IXP-H1-185	IXP-H1-185	82y W M	Indeterminate	cancer (myeloma)		421	IXP-H1-221	IXP-H1-221	SIRS							215	IXP-H3-011	IXP-H3-011	Sepsis
392	IXP-H1-186	IXP-H1-186	69y W F	SIRS	ESRD (chronic renal failure), hyperkalemia		422	IXP-H1-223	IXP-H1-223	SIRS							217	IXP-H3-013	IXP-H3-013	Sepsis
393	IXP-H1-189	IXP-H1-189	25y W M	Indeterminate	DKA, ARDS, respiratory failure due to missed HD		427	IXP-H1-229	IXP-H1-229	SIRS							218	IXP-H3-014	IXP-H3-014	Sepsis
395	IXP-H1-191	IXP-H1-191	57y W M	SIRS	substance abuse with overdose		428	IXP-H1-230	IXP-H1-230	SIRS							220	IXP-H3-016	IXP-H3-016	Sepsis
398	IXP-H1-194	IXP-H1-194	53y W M	SIRS	diabetes, colon cancer		433	IXP-H1-236	IXP-H1-236	SIRS							221	IXP-H3-017	IXP-H3-017	Sepsis
400	IXP-H1-196	IXP-H1-196	68y W M	SIRS	COPD		435	IXP-H1-238	IXP-H1-238	SIRS							227	IXP-H3-025	IXP-H3-025	Sepsis
402	IXP-H1-198	IXP-H1-198	63y W M	SIRS	out-of-hospital cardiac arrest, presumed arrhythmic		436	IXP-H1-239	IXP-H1-239	SIRS							231	IXP-H3-029	IXP-H3-029	Sepsis
404	IXP-H1-201	IXP-H1-201	62y W F	sepsis	cellulitis (right lower extremity)		443	IXP-H1-246	IXP-H1-246	SIRS							236	IXP-H3-034	IXP-H3-034	Sepsis
405	IXP-H1-202	IXP-H1-202	73y W F	SIRS	COPD (severe)		309	IXP-H2-002	IXP-H2-002	SIRS							244	IXP-H3-042	IXP-H3-042	Sepsis
406	IXP-H1-203	IXP-H1-203	29y W F	SIRS	DKA		312	IXP-H2-005	IXP-H2-005	SIRS							245	IXP-H4-001	IXP-H4-001	Sepsis
407	IXP-H1-204	IXP-H1-204	51y U F	sepsis	COPD		315	IXP-H2-008	IXP-H2-008	SIRS							246	IXP-H4-002	IXP-H4-002	SEPSIS
409	IXP-H1-206	IXP-H1-206	60y W F	sepsis	COPD, asthma, 2 week levaquin prior		212	IXP-H3-007	IXP-H3-007	SIRS							247	IXP-H4-003	IXP-H4-003	Sepsis
410	IXP-H1-208	IXP-H1-208	57y W M	SIRS	COPD (severe), chronic tracheostomy		226	IXP-H3-024	IXP-H3-024	SIRS							248	IXP-H4-004	IXP-H4-004	Sepsis
413	IXP-H1-211	IXP-H1-211	56y W F	sepsis	syncopy. colonic wall edema and also mesenteric [fat] stranding, consistent with inflammation		229	IXP-H3-027	IXP-H3-027	SIRS							251	IXP-H4-007	IXP-H4-007	Sepsis
414	IXP-H1-212	IXP-H1-212	68y W F	SIRS	Subglottic stenosis with hypoxia, distress		230	IXP-H3-028	IXP-H3-028	SIRS							253	IXP-H4-009	IXP-H4-009	Sepsis
418	IXP-H1-218	IXP-H1-218	52y W F	Indeterminate	COPD (O2-dependent), CHF		237	IXP-H3-035	IXP-H3-035	SIRS							254	IXP-H4-010	IXP-H4-010	Sepsis
419	IXP-H1-219	IXP-H1-219	48y W M	SIRS	NSAIDs, EtOH		240	IXP-H3-038	IXP-H3-038	SIRS							256	IXP-H4-012	IXP-H4-012	Sepsis
420	IXP-H1-220	IXP-H1-220	51y W F	sepsis	DKA		249	IXP-H4-005	IXP-H4-005	SIRS							257	IXP-H4-013	IXP-H4-013	Sepsis
423	IXP-H1-224	IXP-H1-224	64y H F	SIRS	CHF		250	IXP-H4-006	IXP-H4-006	SIRS							260	IXP-H4-016	IXP-H4-016	Sepsis
424	IXP-H1-225	IXP-H1-225	52y W F	SIRS	Encephalopathy thought due to serotonin syndrome.		252	IXP-H4-008	IXP-H4-008	SIRS							263	IXP-H4-019	IXP-H4-019	Sepsis
426	IXP-H1-228	IXP-H1-228	19y W M	sepsis	DKA, diabetes mellitus, dehydration		255	IXP-H4-011	IXP-H4-011	SIRS							264	IXP-H4-020	IXP-H4-020	Sepsis
429	IXP-H1-231	IXP-H1-231	24y W M	SIRS	DKA		259	IXP-H4-015	IXP-H4-015	SIRS							269	IXP-H4-025	IXP-H4-025	Sepsis
437	IXP-H1-240	IXP-H1-240	30y W M	Indeterminate	Morbid obesity, diabetes, HTN emergency. Leg cellulitis.		261	IXP-H4-017	IXP-H4-017	SIRS							274	IXP-H5-004	IXP-H5-004	Sepsis
438	IXP-H1-241	IXP-H1-241	65y W F	SIRS	MCA à stroke		262	IXP-H4-018	IXP-H4-018	SIRS							281	IXP-H5-011	IXP-H5-011	Sepsis
439	IXP-H1-242	IXP-H1-242	41y W F	SIRS	liver transplant, ITP		265	IXP-H4-021	IXP-H4-021	SIRS							294	IXP-H5-024	IXP-H5-024	Sepsis
440	IXP-H1-243	IXP-H1-243	86y W F	Indeterminate	Choledocholithiasis		266	IXP-H4-022	IXP-H4-022	SIRS							296	IXP-H5-026	IXP-H5-026	Sepsis
442	IXP-H1-245	IXP-H1-245	57y W F	SIRS	COPD, dyspnea, aspiration pneumonitis		267	IXP-H4-023	IXP-H4-023	SIRS							298	IXP-H5-028	IXP-H5-028	Sepsis
444	IXP-H1-247	IXP-H1-247	50y W M	SIRS	EtOH, esophagal varices		268	IXP-H4-024	IXP-H4-024	SIRS							304	IXP-H5-035	IXP-H5-035	Sepsis
446	IXP-H1-249	IXP-H1-249	50y W M	Indeterminate	diabetes mellitus, DKA, dehydration, alcoholism [substance abuse]		270	IXP-H4-026	IXP-H4-026	SIRS							199	IXP-H6-001	IXP-H6-001	Sepsis
310	IXP-H2-003	IXP-H2-003	59y W M	Indeterminate	COPD (History of severe), hyperlipidemia, hemochromatosis		284	IXP-H5-014	IXP-H5-014	SIRS							200	IXP-H6-002	IXP-H6-002	Sepsis
311	IXP-H2-004	IXP-H2-004	87y W F	SIRS	Osteoarthritis, spondylosis. CAD. Pacemaker. Recurrent nephrolithiasis. Branching renal calculus. Calcified uterine fibroid. Hypertension, asthma, COPD, obesity. OSA on CPAP. Diverticulitis.		286	IXP-H5-016	IXP-H5-016	SIRS							204	IXP-H6-006	IXP-H6-006	Sepsis
313	IXP-H2-006	IXP-H2-006	49y B F	SIRS	HTN, asthma, COPD, obesity, OSA on CPAP. Minor cellulitis on R calf		295	IXP-H5-025	IXP-H5-025	SIRS
314	IXP-H2-007	IXP-H2-007	56 B M	SIRS	COPD requiring BiPAP		297	IXP-H5-027	IXP-H5-027	SIRS
316	IXP-H2-009	IXP-H2-009	20y B M	SIRS	Asthma requiring BiPAP		300	IXP-H5-030	IXP-H5-030	SIRS
317	IXP-H2-010	IXP-H2-010	49y B F	sepsis	spina bifida, VP shunt		301	IXP-H5-031	IXP-H5-031	SIRS
318	IXP-H2-011	IXP-H2-011	44y H M	sepsis	ESRD		302	IXP-H5-032	IXP-H5-032	SIRS
208	IXP-H3-003	IXP-H3-003	42y W M	SIRS	cancer (brain tumor)		307	IXP-H5-038	IXP-H5-038	SIRS
209	IXP-H3-004	IXP-H3-004	62y W F	SIRS	pacemaker; severe AoS with TAVR		202	IXP-H6-004	IXP-H6-004	SIRS
211	IXP-H3-006	IXP-H3-006	20y W F	sepsis	cystic fibrosis		203	IXP-H6-005	IXP-H6-005	SIRS
213	IXP-H3-009	IXP-H3-009	27y B F	SIRS	asthma		205	IXP-H6-007	IXP-H6-007	SIRS
214	IXP-H3-010	IXP-H3-010	32y W F	sepsis	cystic fibrosis
216	IXP-H3-012	IXP-H3-012	47y B F	SIRS	adrenal insufficiency
219	IXP-H3-015	IXP-H3-015	26y B F	SIRS	diabetes
222	IXP-H3-018	IXP-H3-018	54y W M	SIRS	liver transplant
223	IXP-H3-020	IXP-H3-020	35y W F	SIRS	previous nerve sheath tumor (resected)
224	IXP-H3-021	IXP-H3-021	63y W M	SIRS	coronary artery disease, myocardial infarction
225	IXP-H3-023	IXP-H3-023	55y W M	SIRS	previous lumbar spine tumor (resected)
228	IXP-H3-026	IXP-H3-026	21y B M	SIRS	right anterior temporal lobectomy and amygdalahippocampectomy for complex seizures
232	IXP-H3-030	IXP-H3-030	77y B F	SIRS	diabetic coma, seizure
233	IXP-H3-031	IXP-H3-031	20y W F	SIRS	previous glioma (resected)
234	IXP-H3-032	IXP-H3-032	46y W M	SIRS	cardiomyopathy
235	IXP-H3-033	IXP-H3-033	69y B M	SIRS	Hyponatremia
238	IXP-H3-036	IXP-H3-036	72y B F	SIRS	Neuromuscular disease with chronic respiratory failure
239	IXP-H3-037	IXP-H3-037	47y B M	SIRS	myocardial ischemia
241	IXP-H3-039	IXP-H3-039	87y W F	SIRS	CHF
242	IXP-H3-040	IXP-H3-040	58y B M	sepsis	HIV, multifocal PNA, cord compression due to malignancy [cancer]
243	IXP-H3-041	IXP-H3-041	58y W F	SIRS	previous spine surgery
271	IXP-H5-001	IXP-H5-001	29y B F	SIRS	severe stenosis of the subglottic trachea
275	IXP-H5-005	IXP-H5-005	37y B M	sepsis	Patient with HIV on HAART
278	IXP-H5-008	IXP-H5-008	51y H M	sepsis	osteomyelitis of SI joint - duct extension from sacral pressure ulcer
279	IXP-H5-009	IXP-H5-009	41y B F	sepsis	Colitis, toe osteomyelitis
280	IXP-H5-010	IXP-H5-010	72y B F	Indeterminate	cancer (lymphoma), meningoencephalitis likely secondary to lymphoma
282	IXP-H5-012	IXP-H5-012	57y B M	SIRS	COPD
283	IXP-H5-013	IXP-H5-013	52y B F	SIRS	Obese patient with OSA + asthma
285	IXP-H5-015	IXP-H5-015	64y A F	Indeterminate	immunocompromised patient with multiple medical problems
287	IXP-H5-017	IXP-H5-017	24y B F	SIRS	DKA
288	IXP-H5-018	IXP-H5-018	77y W F	SIRS	cancer (glioblastoma multiform)
289	IXP-H5-019	IXP-H5-019	74y W M	SIRS	stroke
290	IXP-H5-020	IXP-H5-020	54y B F	Indeterminate	COPD, recurrent aspiration events
291	IXP-H5-021	IXP-H5-021	52y B F	Indeterminate	cancer (Malignant ulcerations of breast)
292	IXP-H5-022	IXP-H5-022	33y H M	SIRS	asthma
293	IXP-H5-023	IXP-H5-023	50y B M	SIRS	ESRD (progressed from CKD) with metabolic acidosis
299	IXP-H5-029	IXP-H5-029	50y B M	SIRS	DKA
303	IXP-H5-034	IXP-H5-034	54y B M	SIRS	ESRD, asthma, respiratory failure.
305	IXP-H5-036	IXP-H5-036	57y B M	SIRS	Acute or chronic respiratory failure
306	IXP-H5-037	IXP-H5-037	73y B F	SIRS	Stable recent infarct in the left middle cerebral artery
201	IXP-H6-003	IXP-H6-003	75y B M	Indeterminate	“multiple chronic conditions”

## Sheet: Physician assessment summaries
Assessment stage	Evaluator(s)	N sepsis	N indeterminate	N SIRS	N total
Initial	Attending physician	92	41	116	249
Initial	Site Investigator	81	40	128	249
Dischage	Consensus, site investigators	84	31	134	249
Retrospective	RPD panelist A	114	6	129	249
Retrospective	RPD panelist B	91	20	138	249
Retrospective	RPD panelist C	92	41	116	249
Retrospective	Consensus, RPD panelists	99	20	130	249
Discharge + Retrospective	Unanimous*	69	74	106	175
* Unanimous = complete agreement between the site investigators' discharge consensus and all three RPD panelists (A,B,C)
