# Supplementary material for: Physician agreement on the diagnosis of sepsis in the intensive care unit: estimation of concordance and analysis of underlying factors in a multicenter cohort
Source: J Intensive Care. 2019 Feb 21;7:13. doi: 10.1186/s40560-019-0368-2 (PMC6383290; doi:10.1186/s40560-019-0368-2)
Supplement: Supplementary file 8 — STROBE Checklist. (XLSX 14 kb) [file 40560_2019_368_MOESM8_ESM.xlsx]

## Sheet: STROBE Checklist
Item	Recommendation	How this was addressed
TITLE and ABSTRACT
1a Title	(a) Indicate the study’s design with a commonly used term in the title or the abstract	The title uses informative keywords which together indicate the study design: physician agreement, diagnosis, sepsis, concordance rates, multicenter cohort study.
1b Abstract	(b) Provide in the abstract an informative and balanced summary of what was done and what was found	The Methods and Results subsections of the Abstract provide an informative and balanced summary of what was done and what was found.
INTRODUCTION
2 Background/rationale	Explain the scientific background and rationale for the investigation being reported	The scientific background and rationale for this investigation are described in the Background and Discussion sections of the manuscript.
3 Objectives	State specific objectives, including any prespecified hypotheses	The study objectives have been stated in the last paragraph of the manuscript's Background section.
METHODS
4 Study design	Present key elements of study design early in the paper	The study design is described in Methods, Subsection 4 (Clinical Diagnostic Methods), Subsection 5 (Diagnostic Comparisons), and Subsection 6 (Statistical and bioinformatics Analysis).
5 Setting	Describe the setting, locations, and relevant dates, including periods of recruitment, exposure, follow-up, and data collection	The clinical locations and recruitment dates are described in Methods, Subsection 2 (Study Cohort).
6 Participants	(a) Cohort study: Give the eligibility criteria, and the sources and methods of selection of participants. Describe methods of follow-up	The study's inclusion and exclusion criteria are described in Methods, Subsection 2 (Study Cohort) and Subsection 3 (Patient Inclusion and Exclusion Criteria). Follow-up was not part of the study design.
7 Variables	Clearly define all outcomes, exposures, predictors, potential confounders, and effect modifiers. Give diagnostic criteria, if applicable	The principal outcome measures (different types of inter-physician comparisons) are defined in Methods, subsection 5 (Diagnostic Comparisons). Additional analyses are described in Methods, subsection 6 (Statistical and Bioinformatics Analyses).
8 Data sources/measurement	For each variable of interest, give sources of data and details of methods of assessment (measurement). Describe comparability of assessment methods if there is more than one group	The data sources are described in Methods, subsection 4 (Clinical Diagnostic Methods). The assessment methods are described in Methods, subsection 5 (Diagnostic Comparisons). Assessment methods are directly compared in Figures 1 and 4.
9 Bias	Describe any efforts to address potential sources of bias	Supplement S1 compares the behavior of free marginal kappa, fixed marginal kappa, and Cohen's kappa as function of overall % agreement. Additional sources of potential bias are discussed in the later part of the Discussion, relating to limitations of the study.
10 Study size	Explain how the study size was arrived at	The rationale for the study size is described in Methods, Subsection 2 (Study Cohort).
11 Quantitative variables	Explain how quantitative variables were handled in the analyses. If applicable, describe which groupings were chosen, and why	Methods for analysis of quantitative variables are described in Methods, subsection 5 (Diagnostic Comparisons) and subsection 6 (Statistical and Bioinformatics Analyses).
12 Statistical methods	(a) Describe all statistical methods, including those used to control for confounding	The statistical methods are described in Methods, subsection 6 (Statistical and Bioinformatics Analyses). In addition, Supplement S1 compares the behavior of free marginal kappa, fixed marginal kappa, and Cohen's kappa as function of overall % agreement.
	(b) Describe any methods used to examine subgroups and interactions	Methods to analyze the Indeterminate and SIRS subgroups are described in Subsection 6 (Statistical and Bioinformatics Analysis). A detailed examination of the respiratory infection subgroup is provided in Supplement S4. Stratification by Hospital is analyzed in Supplement S5. Detailed analyses of Indeterminate and SIRS subgroups are provided in Supplements S6 and S7, respectively.
	(c) Explain how missing data were addressed	All missing values indicated in the line data file (Supplement S2). No imputation was performed for missing values.
	(d) Cohort study—If applicable, explain how loss to follow-up was addressed	The study did not involve follow-up, therefore this question is not applicable.
	(e) Describe any sensitivity analyses	Some sensitivity analyses were conducted by logistic regession, as described in subsection 5 (Analysis of Indeterminate Diagnoses), and subsection 6 (Antibiotic use).
RESULTS
13 Participants	(a) Report the numbers of individuals at each stage of the study—e.g., numbers potentially eligible, examined for eligibility, confirmed eligible, included in the study, completing follow-up, and analysed	The number of subjects in each diagnostic category (sepsis, SIRS, indeterminate), as determined by each assessment method, is provided in a tab in the Line Data File (Supplement S2).
	(b) Give reasons for non-participation at each stage	The study exclusion criteria are clearly stated in Methods, Subsection 3 (Patient Inclusion and Exclusion Criteria).
	(c) Consider use of a flow diagram	We consider a flow diagram to be unnecessary, in light of the detailed description of all comparisons given in Methods, subsection 5 (Diagnostic Comparisons).
14 Descriptive data	(a) Give characteristics of study participants (e.g., demographic, clinical, social) and information on exposures and potential confounders	The characteristics of the study participants are summarized in Table 2, and a subject-by-subject description is provided in the Line Data File (Supplement S2).
	(b) Indicate the number of participants with missing data for each variable of interest	Missing data values are indicated in the line data file (Supplement S2).
	(c) Cohort study—Summarise follow-up time (e.g., average and total amount)	The time period of interest to the study (within 24 hours of ICU admission) is described in Methods, Subsection 4 (Clinical Diagnostic Methods). Follow-up was not included in the study protocol.
15 Outcome data	Cohort study—Report numbers of outcome events or summary measures over time	Assessments conducted at different times (upon admission, upon discharge, and retrospectively) are described and compared in Results, subsection 2 (Comparison of Initial Assessment to Later Assessments).
16 Main results	(a) Give unadjusted estimates and, if applicable, confounder-adjusted estimates and their precision (e.g., 95% confidence interval). Make clear which confounders were adjusted for and why they were included	Mean, median, SD of each clinical parameter can be calculated from the raw data in the line data file (Supplement S2). The ROC curves in Figures 3,5 are presented with 95% confidence envelopes. No specific methods to compensate for potentially confounding variables were applied, in any of the analyses.
	(b) Report category boundaries when continuous variables were categorized	No categorization of continuous variables was performed. Summary scores for SOFA, APACHE were calculated from the underlying raw clinical data according to established, published references.
	(c) If relevant, consider translating estimates of relative risk into absolute risk for a meaningful time period	Not relevant for this study.
17 Other analyses	Report other analyses done—e.g., analyses of subgroups and interactions, and sensitivity analyses	Stratification analyses are described in Results, Subsection 3 (Stratification by Infection Site), Subsection 4 (Stratification by Hospital), Subsection 5 (Analysis of Indeterminate Diagnoses), and Subsection 6 (Antibiotic use).
DISCUSSION
18 Key results	Summarise key results with reference to study objectives	Key results of this study have been summarized in the Abstract (Results subsection), and in the opening paragraphs of the Discussion.
19 Limitations	Discuss limitations of the study, taking into account sources of potential bias or imprecision. Discuss both direction and magnitude of any potential bias	Limitations of the study have been addressed in the Discussion.
20 Interpretation	Give a cautious overall interpretation of results considering objectives, limitations, multiplicity of analyses, results from similar studies, and other relevant evidence	An overall interpretation has been presented in the Discussion.
21 Generalisability	Discuss the generalisability (external validity) of the study results	Near the end of the Discussion section, we state that the present study may actually under-estimate the diagnostic uncertainty encountered in clinical practice; the reasoning behind this statement is given.
OTHER INFORMATION
22 Funding	Give the source of funding and the role of the funders for the present study and, if applicable, for the original study on which the present article is based	We have stated that the funding for this study was provided by Immunexpress.

## Sheet: STROBE References
von Elm E, Altman DG, Egger M, Pocock SJ, Gotzsche PC, Vandenbroucke JP.
The Strengthening the Reporting of Observational Studies in Epidemiology (STROBE) Statement: guidelines for reporting observational studies.
Ann Intern Med. 2007; 147(8):573-577.
doi: 10.7326/0003-4819-147-8-200710160-00010
Vandenbroucke JP, von Elm E, Altman DG, Gøtzsche PC, Mulrow CD, Pocock SJ, et al.
Strengthening the Reporting of Observational Studies in Epidemiology (STROBE): explanation and elaboration.
Epidemiology. 2007;18(6):805-35.
doi: 10.1097/EDE.0b013e3181577511
